# Supplementary material for: Consumption‐Based Conservation Targeting: Linking Biodiversity Loss to Upstream Demand through a Global Wildlife Footprint
Source: Conserv Lett. 2016 Nov 9;10(5):531–8. doi: 10.1111/con4.12321 (PMC5655738; doi:10.1111/con4.12321)
Supplement: Supplementary file 2 — Table B1: Local losses and wildlife footprints in units of occupied bird ranges (km2) and missing individual birds. Table B2: Total and per dollar wildlife footprint for 57 global economic sectors. Table B3: Total and per dollar wildlife footprint for 57 economic sectors within each of 129 regions. Table B4: Global imports and exports of embodied occupied bird range footprint between 129 regions. Table B5: Similar to Table B4, but for missing individual bird footprints, low estimate. Table B6: Similar to Table B4, but for missing individual bird footprints, medium estimate. Table B7: Similar to Table B4, but for missing individual bird footprints, high estimate. [file CONL-10-531-s002.xlsx]

## Sheet: ListofTables
Appendix B: Supplementary Results
Table B1: Local losses and wildlife footprints in units of occupied bird ranges (km2) and missing individual birds.
Table B2: Total and per dollar wildlife footprint for 57 global economic sectors. Per dollar wildlife footprints are the wildlife losses anywhere in the world driven by a consumer expenditure of 2007 US $1 on products made by that sector.
Table B3: Total and per dollar wildlife footprint for 57 economic sectors within each of 129 regions. Per dollar wildlife footprints are the wildlife losses anywhere in the world driven by a consumer expenditure of 2007 US $1 on products made by that sector. Footprint intensities are not adjusted for purchasing power (e.g., U.S. $1 spent on bovine meat in central Africa will purchase more physica…
Table B4: Global imports and exports of embodied occupied bird range footprint between 129 regions. Rows indicate lossess occurring within the row-indexed nation, and columns indicate losses due to the demands of the column-indexed nation. The value for the row 'Australia' and the column 'United Kingdom', for example, shows the wildlife losses occurring in Australia that are driven by consumption…
Table B5: Similar to Table B4, but for missing individual bird footprints, low estimate.
Table B6: Similar to Table B4, but for missing individual bird footprints, medium estimate.
Table B7: Similar to Table B4, but for missing individual bird footprints, high estimate.

## Sheet: TableB1
	Occupied bird ranges			Missing individual birds
				Low estimate			Medium estimate			High estimate
Region	Regional local loss	Regional footprint	Per capita footprint	Regional local loss	Regional footprint	Per capita footprint	Regional local loss	Regional footprint	Per capita footprint	Regional local loss	Regional footprint	Per capita footprint
Australia	1.3862e+08	8.83347e+07	4.19111	3.934e+08	2.52343e+08	11.9726	6.80233e+08	4.43936e+08	21.0629	9.67066e+08	6.35528e+08	30.1532
New Zealand	3.21803e+06	4.35435e+06	1.02981	1.32655e+07	1.43988e+07	3.40533	3.62374e+07	3.0918e+07	7.31216	5.92093e+07	4.74374e+07	11.219
Rest of Oceania	3.41067e+06	3.08749e+06	0.327125	2.13825e+07	1.49131e+07	1.58007	3.76779e+07	2.66746e+07	2.82623	5.39732e+07	3.84361e+07	4.07238
China	4.00302e+08	3.27148e+08	0.248237	8.7205e+08	7.58404e+08	0.57547	2.08572e+09	1.7393e+09	1.31977	3299397922	2.72019e+09	2.06406
Hong Kong	36588	8.55906e+06	1.2358	0	2.55044e+07	3.68247	0	5.12842e+07	7.4047	0	7.70641e+07	11.1269
Japan	1.15246e+07	7.65123e+07	0.598825	3.58359e+07	2.27699e+08	1.78209	8.99831e+07	4.76736e+08	3.73118	1.4413e+08	7.25771e+08	5.68026
Korea Republic of	2.88394e+06	2.83306e+07	0.584667	9.92566e+06	7.97287e+07	1.64538	2.44613e+07	1.65247e+08	3.41025	3.8997e+07	2.50765e+08	5.17511
Mongolia	1.45891e+07	1.33953e+07	5.12945	2.13915e+07	1.98208e+07	7.58994	5.99152e+07	5.521e+07	21.1415	9.84388e+07	9.05992e+07	34.693
Taiwan	2.17648e+06	1.00598e+07	0.439705	1.39209e+07	3.63509e+07	1.58887	2.57212e+07	7.22e+07	3.15581	3.75214e+07	1.08049e+08	4.72274
Rest of East Asia	4.48072e+06	3.86038e+06	0.159252	1.15705e+07	1.06387e+07	0.438877	2.91629e+07	2.52699e+07	1.04245	4.67554e+07	3.9901e+07	1.64603
Cambodia	1.17896e+07	9.77925e+06	0.682726	5.1951e+07	4.30102e+07	3.0027	9.21253e+07	7.63451e+07	5.32993	1.323e+08	1.0968e+08	7.65717
Indonesia	1.10256e+08	9.99428e+07	0.444844	5.6716e+08	4.81241e+08	2.14199	993379456	8.50128e+08	3.7839	1419599073	1.21901e+09	5.42581
Lao People's Democratic Republic	9.27837e+06	8.04063e+06	1.3198	2.9797e+07	2.61683e+07	4.29529	5.34658e+07	4.69797e+07	7.71128	7.71347e+07	6.77911e+07	11.1273
Malaysia	2.42954e+07	1.46787e+07	0.552752	1.03131e+08	5.59404e+07	2.10653	1.81975e+08	1.01842e+08	3.83503	2.60819e+08	1.47743e+08	5.56352
Philippines	2.99679e+07	2.9077e+07	0.327745	1.94342e+08	1.69749e+08	1.91335	3.40098e+08	3.01122e+08	3.39414	4.85855e+08	4.32494e+08	4.87491
Singapore	0	5.10108e+06	1.11169	0	1.77565e+07	3.86971	0	3.34154e+07	7.28228	0	4.90744e+07	10.6949
Thailand	5.09986e+07	3.26853e+07	0.48799	2.99394e+08	1.73648e+08	2.59256	5.25592e+08	3.08248e+08	4.60213	7.5179e+08	4.42847e+08	6.6117
Viet Nam	3.61766e+07	2.67375e+07	0.313987	1.16815e+08	8.81103e+07	1.03471	2.08983e+08	1.59664e+08	1.87498	3.0115e+08	2.31217e+08	2.71525
Rest of Southeast Asia	5.00324e+07	3.90687e+07	0.772437	1.82898e+08	1.46078e+08	2.88815	323292849	2.58201e+08	5.10496	4.63687e+08	3.70324e+08	7.32177
Bangladesh	1.69448e+07	2.16067e+07	0.136966	1.13245e+08	1.24008e+08	0.786095	1.99811e+08	2.21796e+08	1.40597	2.86377e+08	3.19583e+08	2.02585
India	4.03163e+08	3.88334e+08	0.345251	2.12097e+09	1.99589e+09	1.77446	3.71063e+09	3.50078e+09	3.11239	5300290391	5.00567e+09	4.45033
Nepal	1.46367e+07	1.43585e+07	0.507604	3.32294e+07	3.37409e+07	1.19282	6.36775e+07	6.44105e+07	2.27706	9.41255e+07	9.50802e+07	3.3613
Pakistan	2.16806e+07	2.58176e+07	0.158789	8.51359e+07	9.55531e+07	0.58769	1.47857e+08	1.69743e+08	1.04399	2.10579e+08	2.43933e+08	1.50029
Sri Lanka	5.66897e+06	6.02879e+06	0.301289	3.77619e+07	3.48362e+07	1.74094	6.63762e+07	6.23006e+07	3.11347	9.49905e+07	8.9765e+07	4.48601
Rest of South Asia	1.53563e+07	1.51708e+07	0.518896	4.84529e+07	4.80963e+07	1.64507	9.51646e+07	9.44341e+07	3.22998	1.41876e+08	1.40772e+08	4.8149
Canada	9.07844e+07	5.67474e+07	1.72087	1.82165e+08	1.30773e+08	3.96572	4.61852e+08	3.12404e+08	9.47367	7.4154e+08	4.94034e+08	14.9816
United States of America	3.01269e+08	3.73582e+08	1.23994	7.49188e+08	1.0088e+09	3.34826	1912409450	2.34079e+09	7.76922	3.07563e+09	3.67278e+09	12.1902
Mexico	6.22247e+07	6.93116e+07	0.658352	2.61014e+08	2.62098e+08	2.48952	4.8473e+08	5.05991e+08	4.80612	7.08447e+08	7.49883e+08	7.12271
Rest of North America	0	138736	1.09704	0	378442	2.99249	0	842971	6.6657	0	1.3075e+06	10.3389
Argentina	8.98114e+07	5.14229e+07	1.30216	1.88975e+08	1.1313e+08	2.86475	4.1114e+08	2.41083e+08	6.10484	6.33305e+08	3.69043e+08	9.34512
Bolivia, Plurinational Republic of	2.46153e+07	2.22996e+07	2.34129	6.13493e+07	5.57471e+07	5.85303	1.15333e+08	1.05093e+08	11.034	1.69316e+08	1.54443e+08	16.2154
Brazil	4.72815e+08	3.69563e+08	1.94384	1.1234e+09	8.81745e+08	4.63783	1.97263e+09	1.55824e+09	8.19608	2.82185e+09	2.23474e+09	11.7544
Chile	8.02472e+06	1.02933e+07	0.618734	3.24796e+07	3.28236e+07	1.97303	6.95592e+07	6.97662e+07	4.19366	1.06639e+08	1.06706e+08	6.41412
Colombia	4.56234e+07	4.33943e+07	0.978242	1.5805e+08	1.45591e+08	3.28207	2.77934e+08	2.59813e+08	5.857	3.97818e+08	3.74034e+08	8.43189
Ecuador	1.20716e+07	9.97271e+06	0.747477	4.04942e+07	3.21936e+07	2.41299	7.24431e+07	5.86216e+07	4.39383	1.04392e+08	8.50492e+07	6.37464
Paraguay	1.77005e+07	1.45087e+07	2.36813	3.66141e+07	3.05532e+07	4.98694	6.71913e+07	5.61029e+07	9.1572	9.77685e+07	8.16519e+07	13.3273
Peru	2.82531e+07	2.72536e+07	0.955982	8.04927e+07	7.6049e+07	2.66759	1.51136e+08	1.44816e+08	5.07973	2.21779e+08	2.13581e+08	7.49185
Uruguay	9.94005e+06	4.23643e+06	1.27453	4.79312e+06	3.46863e+06	1.04354	2.03459e+07	1.06282e+07	3.19752	3.58987e+07	1.77862e+07	5.351
Venezuela	3.01936e+07	3.80519e+07	1.38456	7.70715e+07	9.75917e+07	3.55098	1.34476e+08	1.74529e+08	6.35044	1.91881e+08	2.51465e+08	9.14985
Rest of South America	4.00311e+06	1.90395e+06	1.26623	8.99082e+06	4.23043e+06	2.81347	1.57181e+07	7.52325e+06	5.00337	2.24454e+07	1.08161e+07	7.19327
Costa Rica	3.65421e+06	3.23691e+06	0.725962	1.79889e+07	1.43432e+07	3.21684	3.18518e+07	2.61433e+07	5.86333	4.57147e+07	3.79434e+07	8.50981
Guatemala	6.22498e+06	5.79885e+06	0.434248	3.09741e+07	2.60878e+07	1.95359	5.54325e+07	4.80031e+07	3.59472	7.98908e+07	6.99182e+07	5.23584
Honduras	5.61542e+06	5.2455e+06	0.731169	2.75437e+07	2.43033e+07	3.38763	4.91019e+07	4.39345e+07	6.12402	7.066e+07	6.35658e+07	8.86042
Nicaragua	5.31779e+06	3.45733e+06	0.617926	2.85366e+07	1.76199e+07	3.1492	4.99015e+07	3.12817e+07	5.59095	7.12664e+07	4.49434e+07	8.0327
Panama	4.35727e+06	3.68806e+06	1.10311	1.72449e+07	1.4045e+07	4.20088	3.11848e+07	2.58964e+07	7.74566	4.51247e+07	3.77478e+07	11.2904
El Salvador	1.89893e+06	2.55089e+06	0.417716	1.00326e+07	1.16142e+07	1.90186	1.78936e+07	2.12367e+07	3.47757	25754706	3.08591e+07	5.05326
Rest of Central America	403313	243799	0.78266	1.91082e+06	1.0589e+06	3.39936	3.36009e+06	1.91613e+06	6.15129	4.80936e+06	2.77335e+06	8.90321
Caribbean	8.87796e+06	1.52751e+07	0.378164	9.04869e+07	9.74338e+07	2.41215	1.60481e+08	1.79281e+08	4.43844	2.30474e+08	2.61129e+08	6.46474
Austria	3.90695e+06	6.48926e+06	0.781764	1.01553e+07	1.78623e+07	2.15188	3.22161e+07	4.59517e+07	5.53583	54276974	7.40413e+07	8.91979
Belgium	1.90963e+06	1.64621e+07	1.54927	6.02682e+06	4.81228e+07	4.5289	1.96298e+07	1.01104e+08	9.51506	3.32327e+07	1.54087e+08	14.5013
Cyprus	153480	866972	1.01541	836416	2.73071e+06	3.19825	1.89242e+06	5.99999e+06	7.02728	2.94843e+06	9.26923e+06	10.8563
Czech Republic	6.53615e+06	6.40969e+06	0.620243	1.61098e+07	1.65984e+07	1.60617	4.98539e+07	4.55211e+07	4.40491	8.35981e+07	7.44438e+07	7.20367
Denmark	3.12732e+06	6.2152e+06	1.13801	9.39539e+06	1.728e+07	3.16399	2.77682e+07	4.08109e+07	7.47255	4.61411e+07	6.43413e+07	11.781
Estonia	2.98736e+06	2.6255e+06	1.95689	5.76819e+06	5.83847e+06	4.35164	1.32134e+07	1.28662e+07	9.5897	2.06587e+07	1.9894e+07	14.8278
Finland	9.8671e+06	9.08905e+06	1.70962	1.43388e+07	1.72405e+07	3.24289	4.47403e+07	4.4864e+07	8.43878	7.51419e+07	7.24876e+07	13.6347
France	3.21937e+07	5.21785e+07	0.821697	9.61026e+07	1.56769e+08	2.46877	2.90484e+08	3.76812e+08	5.93397	4.84865e+08	5.96857e+08	9.3992
Germany	2.46447e+07	6.81359e+07	0.828235	6.56562e+07	1.90786e+08	2.31913	2.08703e+08	4.42129e+08	5.37436	3.5175e+08	6.93476e+08	8.42964
Greece	5.33847e+06	1.10211e+07	0.984664	2.22604e+07	3.62788e+07	3.24127	4.3698e+07	7.52535e+07	6.7234	6.51356e+07	1.14228e+08	10.2056
Hungary	7.98183e+06	5.97634e+06	0.594319	2.40362e+07	1.71336e+07	1.70385	5.99544e+07	4.23045e+07	4.20698	9.58727e+07	6.74753e+07	6.7101
Ireland	2.33599e+06	4.52724e+06	1.03909	1.12329e+07	1.46426e+07	3.36076	3.32285e+07	3.47087e+07	7.96632	5.5224e+07	5.47743e+07	12.5718
Italy	1.43463e+07	4.74736e+07	0.799552	5.54094e+07	1.46552e+08	2.46823	1.31776e+08	3.20411e+08	5.39636	2.08142e+08	4.94271e+08	8.32453
Latvia	4.22562e+06	4.06387e+06	1.78545	8.70829e+06	8.47669e+06	3.72422	2.02276e+07	1.97537e+07	8.67874	3.17469e+07	3.10306e+07	13.6333
Lithuania	5.84237e+06	5.2265e+06	1.54831	1.13908e+07	1.07725e+07	3.19126	2.7719e+07	2.60219e+07	7.70877	4.40472e+07	4.12713e+07	12.2263
Luxembourg	147168	771897	1.60814	448240	2.28488e+06	4.76024	1.45944e+06	5.30047e+06	11.0428	2.47065e+06	8.31607e+06	17.3254
Malta	0	248850	0.608362	0	710853	1.73782	0	1.53269e+06	3.74695	0	2.35454e+06	5.75611
Netherlands	2.13492e+06	2.0031e+07	1.22277	6.65191e+06	5.67281e+07	3.46289	1.85113e+07	1.16809e+08	7.13049	3.03707e+07	1.76891e+08	10.7981
Poland	2.74306e+07	2.64661e+07	0.694273	6.23322e+07	6.26026e+07	1.64223	1.94059e+08	1.79361e+08	4.70511	3.25785e+08	2.9612e+08	7.76799
Portugal	4.30724e+06	1.02133e+07	0.962765	2.01654e+07	3.46255e+07	3.26399	3.66645e+07	6.61551e+07	6.23614	5.31635e+07	9.76847e+07	9.2083
Slovakia	3.2067e+06	3.34467e+06	0.619691	8.27353e+06	8.75116e+06	1.62139	2.60131e+07	2.48802e+07	4.60974	4.37527e+07	4.10093e+07	7.59809
Slovenia	833261	1.62501e+06	0.805207	2.22565e+06	4.44062e+06	2.20037	7.26761e+06	1.14653e+07	5.68119	1.23096e+07	1.849e+07	9.16199
Spain	2.41395e+07	4.43607e+07	0.988453	1.20142e+08	1.57453e+08	3.5084	2.16544e+08	3.02733e+08	6.74554	3.12946e+08	4.48012e+08	9.98267
Sweden	9.92321e+06	1.16003e+07	1.26806	2.0102e+07	2.7926e+07	3.05266	5.65003e+07	6.73653e+07	7.36387	9.28986e+07	1.06804e+08	11.675
United Kingdom	1.24225e+07	5.28576e+07	0.866445	4.15351e+07	1.59992e+08	2.62261	1.31711e+08	3.62109e+08	5.93572	2.21888e+08	5.64226e+08	9.24883
Switzerland	1.85009e+06	7.95455e+06	1.05343	4.96753e+06	2.10704e+07	2.79036	1.5658e+07	4.73054e+07	6.26469	2.63485e+07	7.35406e+07	9.73904
Norway	3.85194e+06	7.2003e+06	1.52831	7.7853e+06	1.66299e+07	3.52981	2.23889e+07	4.08081e+07	8.6618	3.69924e+07	6.49863e+07	13.7938
Rest of EFTA	363206	566568	1.6332	2.15552e+06	2.21366e+06	6.38114	5.29984e+06	5.17625e+06	14.9212	8.44415e+06	8.13886e+06	23.4612
Albania	1.76458e+06	2.2899e+06	0.731024	6.02935e+06	7.05899e+06	2.2535	1.25203e+07	1.49768e+07	4.78118	1.90112e+07	2.28947e+07	7.30887
Bulgaria	6.30244e+06	5.39667e+06	0.704548	1.97956e+07	1.63971e+07	2.14069	4.92513e+07	3.99363e+07	5.21377	7.8707e+07	6.34754e+07	8.28686
Belarus	1.48047e+07	1.4735e+07	1.51876	2.69619e+07	2.71921e+07	2.80273	6.76901e+07	6.73769e+07	6.94464	1.08418e+08	1.07562e+08	11.0866
Croatia	2.91228e+06	3.73615e+06	0.842233	8.59726e+06	1.08166e+07	2.43838	2.59792e+07	2.98369e+07	6.72608	4.33612e+07	4.88572e+07	11.0138
Romania	1.53249e+07	1.61526e+07	0.749647	4.4495e+07	4.63269e+07	2.15005	1.18004e+08	1.18963e+08	5.52111	1.91512e+08	1.91599e+08	8.89218
Russian Federation	2.6402e+08	2.51799e+08	1.77199	4.61816e+08	4.63953e+08	3.26497	1.13146e+09	1.11004e+09	7.81171	1.80111e+09	1.75613e+09	12.3584
Ukraine	5.90098e+07	4.4133e+07	0.948906	9.89165e+07	7.81498e+07	1.6803	2.53505e+08	1.95451e+08	4.2024	4.08094e+08	3.12752e+08	6.7245
Rest of Eastern Europe	3.51071e+06	2.53201e+06	0.690396	6.97286e+06	5.04947e+06	1.37683	1.74192e+07	1.25211e+07	3.4141	2.78656e+07	1.99928e+07	5.45138
Rest of Europe	9.64334e+06	9.9469e+06	0.696533	2.79267e+07	2.85486e+07	1.99912	8.19072e+07	7.99416e+07	5.59792	1.35888e+08	1.31335e+08	9.19674
Kazakhstan	4.65257e+07	4.2162e+07	2.7229	5.13201e+07	5.14497e+07	3.32272	1.51164e+08	1.44253e+08	9.31615	2.51008e+08	2.37061e+08	15.3099
Kyrgyzstan	4.00774e+06	3.77202e+06	0.720566	5.8395e+06	5.44184e+06	1.03955	1.28241e+07	1.23695e+07	2.36293	1.98087e+07	1.92969e+07	3.68628
Rest of Former Soviet Union	1.73389e+07	1.45932e+07	0.378331	4.83638e+07	3.89297e+07	1.00926	8.92879e+07	7.37626e+07	1.91231	1.30212e+08	1.08595e+08	2.81534
Armenia	1.02982e+06	1.50134e+06	0.488645	2.15195e+06	3.0492e+06	0.992432	5.90525e+06	7.95739e+06	2.58992	9.65855e+06	1.28656e+07	4.1874
Azerbaijan	5.19435e+06	6.64015e+06	0.773793	1.17014e+07	1.34763e+07	1.57043	2.62965e+07	3.13763e+07	3.65636	4.08917e+07	4.92755e+07	5.7422
Georgia	2.66508e+06	3.32975e+06	0.764081	4.08152e+06	5.60659e+06	1.28655	1.26491e+07	1.56275e+07	3.58604	2.12166e+07	2.56482e+07	5.8855
Bahrain	0	626487	0.824802	0	2.11234e+06	2.781	0	3.95949e+06	5.21287	0	5.80664e+06	7.64474
Iran Islamic Republic of	2.75607e+07	3.43772e+07	0.484043	1.19134e+08	1.34922e+08	1.89975	2.3221e+08	2.61051e+08	3.67569	3.45285e+08	3.8718e+08	5.45163
Israel	605918	5.31929e+06	0.740838	3.12064e+06	1.38503e+07	1.92898	5.29001e+06	2.86693e+07	3.99288	7.45938e+06	4.34885e+07	6.05682
Kuwait	51892.6	2.80767e+06	1.05434	158190	9.40447e+06	3.53158	368745	1.80759e+07	6.78787	579301	2.67474e+07	10.0442
Oman	509544	1.77537e+06	0.6512	2.44073e+06	6.05159e+06	2.21971	4.77621e+06	1.17554e+07	4.31185	7.1117e+06	1.74594e+07	6.40405
Qatar	1358.06	1.13404e+06	0.996908	5188.42	3.90378e+06	3.43174	12519.3	7.42727e+06	6.52917	19850.2	1.09508e+07	9.6266
Saudi Arabia	467278	1.86141e+07	0.770531	3.91435e+06	5.44723e+07	2.25489	6.915e+06	1.07684e+08	4.45759	9.91564e+06	1.60895e+08	6.66028
Turkey	3.62233e+07	4.75635e+07	0.651522	1.29176e+08	1.54252e+08	2.11294	2.74171e+08	3.28871e+08	4.50485	4.19166e+08	5.03488e+08	6.89675
United Arab Emirates	85424.5	1.11762e+07	2.56106	509256	3.76178e+07	8.6202	944157	7.24694e+07	16.6065	1.37906e+06	1.07321e+08	24.5929
Rest of Western Asia	1.19568e+07	2.52998e+07	0.294139	1.05748e+08	1.25473e+08	1.45877	1.82464e+08	2.29496e+08	2.66815	2.59179e+08	3.33517e+08	3.87752
Egypt	99957.4	1.37307e+07	0.171504	249319	3.121e+07	0.38983	668863	6.79205e+07	0.848364	1.08841e+06	1.0463e+08	1.30689
Morocco	1.24517e+07	1.65368e+07	0.529617	5.12842e+07	5.81113e+07	1.8611	9.27913e+07	1.11227e+08	3.56223	1.34298e+08	1.64343e+08	5.26334
Tunisia	5.12079e+06	6.31032e+06	0.617122	2.53714e+07	2.32106e+07	2.2699	4.42615e+07	4.40785e+07	4.31068	6.31515e+07	6.49455e+07	6.35139
Rest of North Africa	1.28694e+07	2.09674e+07	0.518998	6.64618e+07	8.37033e+07	2.07187	1.17812e+08	1.57183e+08	3.89068	169161268	2.30663e+08	5.70951
Cameroon	2.77738e+07	2.26689e+07	1.21484	7.4844e+07	6.06539e+07	3.25049	1.29677e+08	1.05439e+08	5.65058	1.8451e+08	1.50225e+08	8.05067
Cote d'Ivoire	2.75623e+07	2.58695e+07	1.28558	1.01744e+08	8.76033e+07	4.35344	1.77586e+08	1.57975e+08	7.85055	2.53427e+08	2.28347e+08	11.3477
Ghana	2.28528e+07	1.47197e+07	0.643597	7.90457e+07	4.96728e+07	2.17187	1.37643e+08	8.75366e+07	3.82741	196240159	1.25399e+08	5.48291
Nigeria	1.15162e+08	1.0508e+08	0.711334	2.90284e+08	2.56305e+08	1.73505	5.0135e+08	4.52721e+08	3.06468	7.12416e+08	6.49137e+08	4.39432
Senegal	1.18635e+07	2.01186e+07	1.69159	2.65777e+07	4.82034e+07	4.05297	4.79524e+07	9.19056e+07	7.72748	6.93271e+07	1.35608e+08	11.402
Rest of Western Africa	1.04656e+08	7.7955e+07	0.957429	2.71527e+08	2.12003e+08	2.60379	5.12112e+08	3.92521e+08	4.82088	7.52697e+08	5.73038e+08	7.03796
Central Africa	3.07301e+07	2.78535e+07	1.34863	8.77989e+07	7.8502e+07	3.80097	1.57334e+08	1.41685e+08	6.86023	2.26869e+08	2.04869e+08	9.9195
South Central Africa	7.91697e+07	7.04802e+07	0.880152	2.9228e+08	2.57885e+08	3.22045	5.10249e+08	4.51342e+08	5.63632	7.28217e+08	6.44801e+08	8.05222
Ethiopia	7.53966e+07	6.59296e+07	0.838306	1.87379e+08	1.64003e+08	2.08532	3.257e+08	2.85673e+08	3.63238	4.6402e+08	4.07343e+08	5.17944
Kenya	3.51895e+07	3.09269e+07	0.819154	6.14947e+07	5.44855e+07	1.44314	1.0736e+08	9.61797e+07	2.54749	1.53225e+08	1.37874e+08	3.65185
Madagascar	1.39553e+07	1.2863e+07	0.691398	9.94577e+07	8.98794e+07	4.83109	1.71856e+08	1.55454e+08	8.35576	2.44255e+08	2.21028e+08	11.8804
Malawi	9.90581e+06	6.24074e+06	0.432199	1.9983e+07	1.26402e+07	0.875393	3.45667e+07	2.20182e+07	1.52486	4.91503e+07	3.13962e+07	2.17433
Mauritius	0	788502	0.625452	0	2.04716e+06	1.62384	0	3.91992e+06	3.10934	0	5.79258e+06	4.59476
Mozambique	2.04993e+07	1.68251e+07	0.769347	5.84296e+07	4.84759e+07	2.21661	1.01144e+08	8.4448e+07	3.86148	1.43858e+08	1.20421e+08	5.50636
Tanzania United Republic of	3.90683e+07	3.49367e+07	0.846412	9.4484e+07	8.41769e+07	2.03936	1.65991e+08	1.48548e+08	3.59888	2.37498e+08	2.1292e+08	5.15842
Uganda	3.73235e+07	2.46208e+07	0.803615	5.63029e+07	3.81244e+07	1.24437	9.65412e+07	6.56475e+07	2.14271	1.3678e+08	9.31707e+07	3.04106
Zambia	2.37689e+07	2.24634e+07	1.82422	6.27897e+07	5.88891e+07	4.78231	1.09231e+08	1.02578e+08	8.33022	1.55673e+08	1.46267e+08	11.8781
Zimbabwe	2.02395e+07	1.8133e+07	1.45656	3.93971e+07	3.50944e+07	2.81901	6.78123e+07	6.05928e+07	4.8672	9.62274e+07	8.60913e+07	6.9154
Rest of Eastern Africa	1.16836e+08	1.10827e+08	1.51876	2.95992e+08	2.80142e+08	3.83903	5.28017e+08	5.008e+08	6.86288	7.60041e+08	7.21458e+08	9.88674
Botswana	7.26673e+06	6.5063e+06	3.43808	1.43343e+07	1.28131e+07	6.77074	2.52531e+07	2.28756e+07	12.088	3.61718e+07	3.29382e+07	17.4053
Namibia	7.29537e+06	4.05886e+06	1.94327	1.36029e+07	7.63935e+06	3.65752	2.57544e+07	1.45018e+07	6.94306	3.79058e+07	2.13599e+07	10.2266
South Africa	1.00239e+08	9.77001e+07	2.04177	1.77259e+08	1.81376e+08	3.79046	3.44277e+08	3.52752e+08	7.37193	5.11294e+08	5.2413e+08	10.9534
Rest of South African Customs Union	3.00155e+06	2.81559e+06	0.884549	5.9338e+06	5.52065e+06	1.73438	1.11245e+07	1.04634e+07	3.28719	1.63152e+07	1.54065e+07	4.84012
Rest of the World	0	2023.75	0.308122	0	5293.16	0.805901	0	11409	1.73706	0	17525	2.66824

## Sheet: TableB2
	Occupied bird ranges		Missing individual birds
			Low estimate		Medium estimate		High estimate
Sector	Total footprint	Per dollar footprint	Total footprint	Per dollar footprint	Total footprint	Per dollar footprint	Total footprint	Per dollar footprint
Paddy rice	2.5999e+07	0.00261897	1.07688e+08	0.0108478	1.94013e+08	0.0195436	2.80339e+08	0.0282396
Wheat	7.80233e+07	0.0021974	1.93923e+08	0.00546153	4.40885e+08	0.0124168	6.87842e+08	0.019372
Cereal grains nec	2.18848e+08	0.0044524	6.94416e+08	0.0141277	1.26759e+09	0.0257889	1.84078e+09	0.0374501
Vegetables, fruit, nuts	1.38523e+08	0.000291881	4.79368e+08	0.00101007	9.12546e+08	0.00192282	1.34576e+09	0.00283565
Oil seeds	5.8585e+07	0.00368525	2.15697e+08	0.0135683	3.83005e+08	0.0240927	5.50314e+08	0.0346171
Sugar cane, sugar beet	6.48783e+06	0.00109462	2.16862e+07	0.00365886	4.09241e+07	0.00690466	6.01516e+07	0.0101487
Plant-based fibers	9.64695e+06	0.000527479	2.97631e+07	0.0016274	5.81093e+07	0.00317732	8.64504e+07	0.00472697
Crops nec	1.2777e+08	0.00153525	4.54924e+08	0.00546625	8.1484e+08	0.0097909	1.17476e+09	0.0141157
Bovine cattle, sheep and goats, horses	2.66842e+08	0.00770711	7.5299e+08	0.0217484	1.40897e+09	0.040695	2.06497e+09	0.0596418
Animal products nec	6.98034e+07	0.000405867	2.0197e+08	0.00117434	4.16903e+08	0.00242405	6.31836e+08	0.00367377
Raw milk	2.95855e+08	0.00292231	8.16623e+08	0.0080662	1.62392e+09	0.0160402	2.43121e+09	0.0240143
Wool, silk-worm cocoons	7.27598e+06	0.000692361	2.52342e+07	0.00240122	4.53338e+07	0.00431383	6.54336e+07	0.00622648
Forestry	1.47589e+08	0.00394083	4.63258e+08	0.0123696	8.5997e+08	0.0229623	1.25668e+09	0.0335551
Fishing	7.07114e+06	7.39303e-05	2.289e+07	0.00023932	4.40901e+07	0.000460972	6.52902e+07	0.000682623
Coal	179524	4.19477e-05	415840	9.71656e-05	915408	0.000213895	1.41497e+06	0.000330624
Oil	621.224	1.25988e-05	1515.76	3.07405e-05	3243.3	6.57759e-05	4970.83	0.000100811
Gas	229596	1.34124e-05	636976	3.72103e-05	1.25575e+06	7.33573e-05	1.87452e+06	0.000109504
Minerals nec	261510	1.13511e-05	799824	3.4717e-05	1.61585e+06	7.01373e-05	2.43187e+06	0.000105557
Bovine meat products	4.18009e+08	0.00181866	1.07426e+09	0.00467384	2.16462e+09	0.00941776	3.25501e+09	0.0141618
Meat products nec	8.57229e+07	0.000267078	2.47652e+08	0.000771586	5.28105e+08	0.00164537	8.0856e+08	0.00251915
Vegetable oils and fats	1.09318e+08	0.00100813	3.64353e+08	0.00336006	6.98153e+08	0.00643835	1.03194e+09	0.0095165
Dairy products	3.48634e+08	0.000873075	9.72422e+08	0.00243521	2.02498e+09	0.00507112	3.07755e+09	0.00770704
Processed rice	1.55076e+08	0.00136817	7.24723e+08	0.00639389	1.29103e+09	0.0113902	1.85732e+09	0.0163863
Sugar	3.28608e+07	0.000447412	1.12854e+08	0.00153654	2.12931e+08	0.00289913	3.12991e+08	0.00426148
Food products nec	3.92934e+08	0.000326731	1.1903e+09	0.000989757	2.36658e+09	0.00196785	3.54287e+09	0.00294595
Beverages and tobacco products	1.01783e+08	0.00015459	3.08972e+08	0.000469271	6.08556e+08	0.000924285	9.08124e+08	0.00137927
Textiles	3.45387e+07	0.000118738	1.2333e+08	0.000423989	2.34251e+08	0.000805316	3.45165e+08	0.00118662
Wearing apparel	4.58395e+07	8.07e-05	1.32402e+08	0.000233093	2.7028e+08	0.000475825	4.08148e+08	0.000718541
Leather products	5.86318e+07	0.000282158	1.52144e+08	0.000732177	3.15558e+08	0.00151859	4.78973e+08	0.002305
Wood products	5.78667e+07	0.00029168	1.57325e+08	0.000793002	3.41997e+08	0.00172385	5.26668e+08	0.0026547
Paper products, publishing	1.98838e+07	5.55333e-05	5.71102e+07	0.000159503	1.12846e+08	0.000315166	1.6858e+08	0.000470827
Petroleum, coal products	8.06338e+06	1.42853e-05	2.33793e+07	4.14193e-05	4.64928e+07	8.23678e-05	6.96063e+07	0.000123316
Chemical, rubber, plastic products	3.6348e+07	4.05207e-05	1.12404e+08	0.000125308	2.20125e+08	0.000245395	3.27845e+08	0.000365482
Mineral products nec	2.13255e+06	2.50291e-05	6.20367e+06	7.28105e-05	1.2339e+07	0.000144819	1.84743e+07	0.000216828
Ferrous metals	643843	3.05771e-05	2.29646e+06	0.000109063	4.2611e+06	0.000202366	6.22573e+06	0.00029567
Metals nec	718388	2.94777e-05	2.32609e+06	9.54467e-05	4.38508e+06	0.000179934	6.44406e+06	0.00026442
Metal products	4.68443e+06	2.08215e-05	1.34498e+07	5.97821e-05	2.73429e+07	0.000121535	4.1236e+07	0.000183287
Motor vehicles and parts	3.23494e+07	1.84073e-05	9.04994e+07	5.14955e-05	1.90793e+08	0.000108564	2.91085e+08	0.000165632
Transport equipment nec	7.69578e+06	1.7434e-05	2.24023e+07	5.07502e-05	4.71741e+07	0.000106868	7.19456e+07	0.000162985
Electronic equipment	2.10913e+07	2.04347e-05	6.32318e+07	6.12631e-05	1.2915e+08	0.000125129	1.95068e+08	0.000188995
Machinery and equipment nec	4.27027e+07	1.78369e-05	1.18184e+08	4.93652e-05	2.49782e+08	0.000104334	3.8138e+08	0.000159302
Manufactures nec	4.70006e+07	8.00558e-05	1.32713e+08	0.000226048	2.71321e+08	0.00046214	4.09929e+08	0.00069823
Electricity	7.7917e+06	1.39432e-05	2.0879e+07	3.73627e-05	4.41923e+07	7.90817e-05	6.75056e+07	0.000120801
Gas manufacture, distribution	1.01303e+06	1.33136e-05	2.43525e+06	3.20049e-05	5.35948e+06	7.04363e-05	8.28372e+06	0.000108868
Water	1.89766e+06	1.21687e-05	5.32084e+06	3.41197e-05	1.09295e+07	7.00851e-05	1.65381e+07	0.00010605
Construction	2.10166e+08	3.17538e-05	6.30775e+08	9.53034e-05	1.28542e+09	0.000194214	1.94007e+09	0.000293124
Trade	2.03328e+08	3.29894e-05	6.22857e+08	0.000101057	1.26188e+09	0.000204737	1.9009e+09	0.000308416
Transport nec	2.24989e+07	1.64609e-05	7.28172e+07	5.32753e-05	1.45427e+08	0.000106399	2.18037e+08	0.000159522
Water transport	6.33637e+06	1.63218e-05	1.92314e+07	4.9538e-05	3.91486e+07	0.000100842	5.90656e+07	0.000152147
Air transport	4.3829e+06	1.45331e-05	1.32135e+07	4.3814e-05	2.67916e+07	8.88373e-05	4.03697e+07	0.00013386
Communication	7.65649e+06	9.37468e-06	2.11993e+07	2.59566e-05	4.41878e+07	5.41039e-05	6.71763e+07	8.22512e-05
Financial services nec	6.65509e+06	5.5182e-06	1.9392e+07	1.60792e-05	4.09765e+07	3.39764e-05	6.25608e+07	5.18735e-05
Insurance	5.98341e+06	7.32819e-06	1.63661e+07	2.00443e-05	3.49044e+07	4.27492e-05	5.34427e+07	6.54539e-05
Business services nec	3.34245e+07	1.04421e-05	9.18313e+07	2.86889e-05	2.0015e+08	6.25286e-05	3.08468e+08	9.6368e-05
Recreational and other services	7.68459e+07	3.39852e-05	2.12542e+08	9.3997e-05	4.52171e+08	0.000199973	6.91799e+08	0.000305949
Public Administration, Defense, Education, Health	2.00031e+08	1.5936e-05	5.34455e+08	4.25788e-05	1.13023e+09	9.00425e-05	1.726e+09	0.000137506
Dwellings	1.146e+07	3.67215e-06	3.39769e+07	1.08873e-05	7.21907e+07	2.31322e-05	1.10405e+08	3.53771e-05

## Sheet: TableB3
	Occupied bird ranges		Missing individual birds
			Low estimate		Medium estimate		High estimate
Region - Sector	Total footprint	Per dollar footprint	Total footprint	Per dollar footprint	Total footprint	Per dollar footprint	Total footprint	Per dollar footprint
Australia - Paddy rice	49757.2	0.0174196	121372	0.0424912	207065	0.0724915	292762	0.102493
Australia - Wheat	444729	0.0151222	1.22428e+06	0.0416294	2.09738e+06	0.0713178	2.97052e+06	0.101007
Australia - Cereal grains nec	2.13671e+06	0.00972205	5.59834e+06	0.0254724	9.70328e+06	0.04415	1.38082e+07	0.0628273
Australia - Vegetables, fruit, nuts	1.77688e+06	0.000582351	4.55865e+06	0.00149404	7.99988e+06	0.00262187	1.1441e+07	0.00374964
Australia - Oil seeds	1.11346e+06	0.00660466	2.7535e+06	0.0163328	4.83387e+06	0.0286729	6.91413e+06	0.0410123
Australia - Sugar cane, sugar beet	84777.8	0.00108002	215140	0.00274075	367081	0.00467639	519030	0.00661213
Australia - Plant-based fibers	93501.7	0.00107521	213540	0.00245556	369597	0.00425011	525654	0.00604466
Australia - Crops nec	1.77492e+06	0.0038653	5.10982e+06	0.0111278	8.78697e+06	0.0191357	1.24642e+07	0.0271437
Australia - Bovine cattle, sheep and goats, horses	1.49148e+06	0.00483838	4.62194e+06	0.0149936	7.99887e+06	0.0259484	1.13758e+07	0.0369031
Australia - Animal products nec	257727	0.000559157	697293	0.00151283	1.20696e+06	0.00261858	1.71662e+06	0.00372434
Australia - Raw milk	2.68031e+06	0.00464852	8.33552e+06	0.0144565	1.4433e+07	0.0250315	2.05305e+07	0.0356065
Australia - Wool, silk-worm cocoons	521346	0.000929291	1.42865e+06	0.00254654	2.46884e+06	0.00440068	3.50905e+06	0.00625482
Australia - Forestry	419689	0.00228648	1.04229e+06	0.00567842	1.87485e+06	0.0102142	2.70741e+06	0.01475
Australia - Fishing	156532	0.000107774	435042	0.00029953	761771	0.000524485	1.0885e+06	0.000749443
Australia - Coal	1459.67	1.53997e-05	4051.95	4.27487e-05	7238.98	7.63724e-05	10426	0.000109996
Australia - Oil	6.8109	1.22404e-05	18.8798	3.39304e-05	33.6871	6.05419e-05	48.4944	8.71534e-05
Australia - Gas	807.458	2.69199e-06	2067.73	6.89361e-06	3653.02	1.21788e-05	5238.3	1.7464e-05
Australia - Minerals nec	21725.4	1.77284e-05	60312.6	4.92164e-05	107917	8.80627e-05	155522	0.000126909
Australia - Bovine meat products	1.59893e+07	0.00282177	4.94452e+07	0.00872601	8.56072e+07	0.0151078	1.21769e+08	0.0214896
Australia - Meat products nec	729592	0.000370027	2.00869e+06	0.00101875	3.48508e+06	0.00176752	4.96147e+06	0.0025163
Australia - Vegetable oils and fats	2.88336e+06	0.00380236	7.31223e+06	0.00964284	1.28348e+07	0.0169256	1.83571e+07	0.024208
Australia - Dairy products	9.68589e+06	0.00201977	2.99107e+07	0.0062372	5.18329e+07	0.0108086	7.37549e+07	0.0153799
Australia - Processed rice	362291	0.00135727	914689	0.00342674	1.56614e+06	0.0058673	2.21762e+06	0.00830796
Australia - Sugar	750951	0.00139763	2.06243e+06	0.0038385	3.55662e+06	0.00661942	5.05084e+06	0.00940037
Australia - Food products nec	1.75586e+07	0.0014534	4.84432e+07	0.00400985	8.35269e+07	0.00691387	1.18611e+08	0.00981795
Australia - Beverages and tobacco products	7.55938e+06	0.000920223	2.01274e+07	0.00245017	3.48778e+07	0.00424577	4.96282e+07	0.00604137
Australia - Textiles	151535	9.06898e-05	430555	0.000257675	782448	0.000468274	1.13434e+06	0.000678871
Australia - Wearing apparel	315565	0.000174818	903620	0.000500591	1.6707e+06	0.000925539	2.43777e+06	0.00135048
Australia - Leather products	405289	0.00100772	1.22358e+06	0.00304233	2.13027e+06	0.00529676	3.03696e+06	0.00755117
Australia - Wood products	36441.9	0.000232094	94266.7	0.000600373	170849	0.00108812	247431	0.00157586
Australia - Paper products, publishing	280040	4.53225e-05	769821	0.00012459	1.39683e+06	0.000226067	2.02384e+06	0.000327544
Australia - Petroleum, coal products	108385	2.03535e-05	334339	6.27849e-05	600836	0.00011283	867332	0.000162875
Australia - Chemical, rubber, plastic products	1.09716e+06	0.000161268	2.99348e+06	0.000440004	5.26747e+06	0.000774252	7.54144e+06	0.0011085
Australia - Mineral products nec	12913.4	2.6954e-05	36457.6	7.60977e-05	65706.9	0.00013715	94956.1	0.000198201
Australia - Ferrous metals	1248.42	2.71562e-05	3524.32	7.66626e-05	6343.78	0.000137993	9163.22	0.000199323
Australia - Metals nec	33198.8	1.94744e-05	92854.3	5.44682e-05	166627	9.77433e-05	240400	0.000141018
Australia - Metal products	67680.7	3.11329e-05	192629	8.86088e-05	348506	0.000160312	504382	0.000232014
Australia - Motor vehicles and parts	588516	3.95354e-05	1.67344e+06	0.000112419	2.9957e+06	0.000201246	4.31795e+06	0.000290072
Australia - Transport equipment nec	60413.1	3.15396e-05	172317	8.99606e-05	316659	0.000165317	461000	0.000240672
Australia - Electronic equipment	127076	3.28205e-05	362139	9.35309e-05	652067	0.000168412	941993	0.000243292
Australia - Machinery and equipment nec	452041	3.18642e-05	1.28143e+06	9.03273e-05	2.31577e+06	0.000163238	3.35011e+06	0.000236148
Australia - Manufactures nec	585877	9.10386e-05	1.66873e+06	0.000259302	3.06912e+06	0.000476907	4.46952e+06	0.000694512
Australia - Electricity	104168	1.66295e-05	289538	4.62223e-05	517694	8.26453e-05	745848	0.000119068
Australia - Gas manufacture, distribution	5897.6	2.67683e-05	16493.8	7.48631e-05	29480.4	0.000133807	42467	0.000192751
Australia - Water	80469.6	2.01115e-05	225772	5.64265e-05	404344	0.000101056	582914	0.000145686
Australia - Construction	4.82199e+06	3.88103e-05	1.35009e+07	0.000108664	2.43185e+07	0.00019573	3.5136e+07	0.000282795
Australia - Trade	1.53802e+07	0.00011353	4.43931e+07	0.000327692	7.75831e+07	0.000572686	1.10773e+08	0.00081768
Australia - Transport nec	551818	2.78195e-05	1.56654e+06	7.89758e-05	2.78779e+06	0.000140544	4.00903e+06	0.000202112
Australia - Water transport	57206.1	2.80994e-05	162202	7.96729e-05	289707	0.000142303	417212	0.000204933
Australia - Air transport	114514	2.3812e-05	330025	6.86253e-05	592577	0.00012322	855127	0.000177815
Australia - Communication	410022	3.24912e-05	1.16388e+06	9.22289e-05	2.07356e+06	0.000164314	2.98324e+06	0.0002364
Australia - Financial services nec	174324	9.59951e-06	477552	2.62974e-05	844472	4.65025e-05	1.21139e+06	6.67076e-05
Australia - Insurance	120324	8.62428e-06	327364	2.34639e-05	579147	4.15105e-05	830929	5.9557e-05
Australia - Business services nec	863748	2.93418e-05	2.43249e+06	8.26325e-05	4.30968e+06	0.000146401	6.18686e+06	0.00021017
Australia - Recreational and other services	3.80603e+06	8.73674e-05	1.06874e+07	0.00024533	1.87567e+07	0.000430559	2.68259e+07	0.000615789
Australia - Public Administration, Defense, Education, Health	3.43569e+06	2.12537e-05	9.6005e+06	5.93902e-05	1.71089e+07	0.000105838	2.46173e+07	0.000152287
Australia - Dwellings	557487	7.22853e-06	1.51263e+06	1.96131e-05	2.69109e+06	3.48935e-05	3.86956e+06	5.01737e-05
New Zealand - Paddy rice	0.438602	3.77179e-05	1.55884	0.000134053	3.65801	0.000314573	5.75718	0.000495092
New Zealand - Wheat	4080.87	0.000943205	15863.3	0.00366646	44169.7	0.0102089	72487.7	0.016754
New Zealand - Cereal grains nec	11658.5	0.000988426	44797.5	0.00379801	125413	0.0106327	206024	0.0174671
New Zealand - Vegetables, fruit, nuts	84881.4	6.88101e-05	329047	0.000266746	893807	0.000724576	1.45892e+06	0.00118269
New Zealand - Oil seeds	71.262	0.000271476	262.69	0.00100073	756.283	0.00288109	1248.21	0.00475511
New Zealand - Sugar cane, sugar beet	35.9474	3.72465e-05	127.56	0.00013217	298.443	0.000309228	469.326	0.000486287
New Zealand - Plant-based fibers	3932.06	0.000380242	15080.7	0.00145835	42458.9	0.0041059	69806.6	0.00675051
New Zealand - Crops nec	8333.87	0.000254387	32130.8	0.000980777	88704.8	0.00270767	145271	0.00443433
New Zealand - Bovine cattle, sheep and goats, horses	22326.5	0.000310953	82915.2	0.0011548	225360	0.0031387	367799	0.00512252
New Zealand - Animal products nec	5388.49	3.58736e-05	17996.2	0.000119809	41322.5	0.000275102	64649.4	0.0004304
New Zealand - Raw milk	13735.6	0.000262205	52183.7	0.000996156	144636	0.00276101	237083	0.00452578
New Zealand - Wool, silk-worm cocoons	1132.06	8.67223e-05	3737.02	0.000286277	8774.44	0.000672172	13812	0.00105808
New Zealand - Forestry	35932.2	0.000224757	198931	0.00124432	462080	0.00289032	725229	0.00453632
New Zealand - Fishing	1170.41	1.70567e-05	3646.34	5.31393e-05	7467.86	0.000108831	11289.4	0.000164524
New Zealand - Coal	20.7479	6.93996e-06	70.827	2.36909e-05	160.205	5.3587e-05	249.583	8.34831e-05
New Zealand - Oil	0.202889	5.76588e-06	0.708801	2.01433e-05	1.60885	4.57217e-05	2.5089	7.13002e-05
New Zealand - Gas	32.8728	5.71512e-06	114.776	1.99544e-05	261.357	4.54383e-05	407.938	7.09222e-05
New Zealand - Minerals nec	626.621	1.1502e-05	2129.52	3.90886e-05	4689.52	8.60789e-05	7249.52	0.000133069
New Zealand - Bovine meat products	493864	0.000181024	1.8024e+06	0.000660665	4.74473e+06	0.00173917	7.68699e+06	0.00281764
New Zealand - Meat products nec	109659	0.000112615	388257	0.000398723	979358	0.00100576	1.57045e+06	0.00161278
New Zealand - Vegetable oils and fats	171393	0.000244121	518319	0.000738261	995062	0.0014173	1.47181e+06	0.00209635
New Zealand - Dairy products	1.02697e+06	0.00019746	3.85796e+06	0.000741788	1.05279e+07	0.00202425	1.71975e+07	0.00330665
New Zealand - Processed rice	204.283	4.67785e-05	694.535	0.00015904	1567.74	0.000358994	2440.95	0.000558949
New Zealand - Sugar	138459	0.000147763	403642	0.000430766	739728	0.000789436	1.07582e+06	0.00114811
New Zealand - Food products nec	153728	7.6878e-05	480538	0.000240313	960016	0.000480095	1.43951e+06	0.000719886
New Zealand - Beverages and tobacco products	190157	9.65096e-05	691356	0.000350881	1.34334e+06	0.00068178	1.99536e+06	0.0010127
New Zealand - Textiles	25651	4.23417e-05	86315.3	0.000142479	203970	0.000336691	321620	0.000530894
New Zealand - Wearing apparel	39373.2	4.23204e-05	117696	0.000126506	251353	0.000270168	385009	0.000413828
New Zealand - Leather products	13523.3	9.14469e-05	46045.8	0.00031137	113333	0.000766376	180618	0.00122137
New Zealand - Wood products	24394.5	7.96458e-05	121584	0.000396959	278388	0.000908913	435193	0.00142087
New Zealand - Paper products, publishing	28522.4	2.17346e-05	113624	8.65838e-05	251562	0.000191695	389500	0.000296806
New Zealand - Petroleum, coal products	14894.3	1.37332e-05	51572.5	4.75521e-05	101703	9.3775e-05	151834	0.000139998
New Zealand - Chemical, rubber, plastic products	48774.5	3.16609e-05	152353	9.88966e-05	311620	0.000202281	470886	0.000305665
New Zealand - Mineral products nec	1551.17	1.22693e-05	5369.91	4.24746e-05	11832.6	9.35931e-05	18295.4	0.000144712
New Zealand - Ferrous metals	276.09	1.04846e-05	881.475	3.34743e-05	1913.84	7.26787e-05	2946.2	0.000111883
New Zealand - Metals nec	516.471	9.39896e-06	1669.59	3.0384e-05	3685.18	6.70645e-05	5700.77	0.000103745
New Zealand - Metal products	5426.11	1.38419e-05	17867.1	4.55785e-05	39015	9.95265e-05	60163	0.000153475
New Zealand - Motor vehicles and parts	37658.3	2.05122e-05	119714	6.52073e-05	254921	0.000138854	390128	0.0002125
New Zealand - Transport equipment nec	5993.95	1.08429e-05	19232.5	3.47913e-05	42282.3	7.64878e-05	65331.9	0.000118184
New Zealand - Electronic equipment	24391.8	1.5744e-05	78689.1	5.07909e-05	169018	0.000109095	259346	0.000167399
New Zealand - Machinery and equipment nec	34336.8	1.34986e-05	113180	4.44938e-05	247819	9.74237e-05	382458	0.000150354
New Zealand - Manufactures nec	53077	4.23072e-05	187917	0.000149787	400780	0.000319458	613642	0.000489129
New Zealand - Electricity	6514.8	4.67531e-06	22452	1.61126e-05	52172.5	3.74413e-05	81893.1	5.87702e-05
New Zealand - Gas manufacture, distribution	136.485	5.01563e-06	459.482	1.68853e-05	1065.56	3.91577e-05	1671.63	6.14302e-05
New Zealand - Water	11.8013	6.55486e-06	37.8085	2.10002e-05	84.4269	4.68937e-05	131.045	7.27872e-05
New Zealand - Construction	348838	2.52446e-05	1.36566e+06	9.88302e-05	3.03096e+06	0.000219344	4.69626e+06	0.000339859
New Zealand - Trade	715775	3.14805e-05	2.43485e+06	0.000107087	5.52611e+06	0.000243043	8.6174e+06	0.000379001
New Zealand - Transport nec	12076	9.60566e-06	42067.2	3.34618e-05	93929	7.47146e-05	145791	0.000115968
New Zealand - Water transport	8271.54	1.0233e-05	26544.6	3.28391e-05	58588.3	7.24814e-05	90631.7	0.000112123
New Zealand - Air transport	21223.4	1.01361e-05	68893.7	3.29029e-05	144543	6.90321e-05	220192	0.000105161
New Zealand - Communication	10573.8	4.68853e-06	35287	1.56466e-05	81053.4	3.59398e-05	126820	5.6233e-05
New Zealand - Financial services nec	8252.67	5.07208e-06	28529.6	1.75342e-05	64662.1	3.97412e-05	100795	6.19484e-05
New Zealand - Insurance	9314.02	5.25595e-06	32233.7	1.81896e-05	75347.5	4.2519e-05	118461	6.68485e-05
New Zealand - Business services nec	73584.5	1.02431e-05	269841	3.75623e-05	610686	8.50086e-05	951535	0.000132455
New Zealand - Recreational and other services	88986.8	1.86683e-05	284199	5.96213e-05	586263	0.000122991	888326	0.00018636
New Zealand - Public Administration, Defense, Education, Health	209003	7.51633e-06	708398	2.5476e-05	1.58791e+06	5.71058e-05	2.46743e+06	8.87359e-05
New Zealand - Dwellings	57205.3	4.67481e-06	203672	1.66441e-05	472101	3.858e-05	740529	6.05159e-05
Rest of Oceania - Paddy rice	1.19765	0.000103929	6.135	0.000532382	10.8732	0.00094355	15.6114	0.00135472
Rest of Oceania - Wheat	909.776	0.000292889	3370.47	0.00108507	5871.13	0.00189012	8371.83	0.00269519
Rest of Oceania - Cereal grains nec	657.668	0.000273283	2652.57	0.00110223	4628.96	0.00192349	6605.37	0.00274475
Rest of Oceania - Vegetables, fruit, nuts	135053	0.000828844	817794	0.00501894	1.44918e+06	0.00889384	2.08056e+06	0.0127687
Rest of Oceania - Oil seeds	90355.7	0.00834495	557080	0.0514501	987607	0.0912121	1.41813e+06	0.130974
Rest of Oceania - Sugar cane, sugar beet	147.899	0.000136022	779.604	0.000716994	1398.56	0.00128624	2017.52	0.00185549
Rest of Oceania - Plant-based fibers	257.266	9.70307e-05	1259.74	0.000475123	2343.57	0.000883903	3427.41	0.00129268
Rest of Oceania - Crops nec	156497	0.00220525	956679	0.0134809	1.69551e+06	0.023892	2.43434e+06	0.0343031
Rest of Oceania - Bovine cattle, sheep and goats, horses	22535.1	0.00286248	136569	0.0173474	238944	0.0303515	341320	0.0433555
Rest of Oceania - Animal products nec	5154.58	0.000361787	18829.1	0.00132157	32994.5	0.0023158	47160.1	0.00331005
Rest of Oceania - Raw milk	66501.9	0.00251567	420772	0.0159172	736779	0.0278713	1.05279e+06	0.0398254
Rest of Oceania - Wool, silk-worm cocoons	2560.18	0.000540171	11320.2	0.00238845	19799.9	0.00417758	28279.8	0.00596674
Rest of Oceania - Forestry	38855.7	0.000642913	230802	0.0038189	407065	0.00673538	583328	0.00965186
Rest of Oceania - Fishing	2755.92	3.92764e-05	11691.1	0.000166618	21050.5	0.000300005	30410	0.000433393
Rest of Oceania - Coal	8.64162	1.46591e-05	40.918	6.94108e-05	73.7729	0.000125144	106.628	0.000180877
Rest of Oceania - Oil	0.149133	1.25567e-05	0.713221	6.00515e-05	1.28341	0.000108061	1.85361	0.000156069
Rest of Oceania - Gas	18.0424	8.71886e-06	87.6867	4.23741e-05	157.616	7.61668e-05	227.544	0.000109959
Rest of Oceania - Minerals nec	448.721	1.91737e-05	2152.81	9.19887e-05	3874.63	0.000165561	5596.45	0.000239134
Rest of Oceania - Bovine meat products	264684	0.00140034	1.55844e+06	0.00824504	2.73279e+06	0.0144581	3.90715e+06	0.0206711
Rest of Oceania - Meat products nec	88999.9	0.00062321	499394	0.00349694	878486	0.00615149	1.25758e+06	0.00880603
Rest of Oceania - Vegetable oils and fats	170037	0.000832208	801379	0.00392216	1.42103e+06	0.00695491	2.04069e+06	0.00998766
Rest of Oceania - Dairy products	404985	0.00169777	2.52318e+06	0.0105776	4.42022e+06	0.0185303	6.31725e+06	0.0264831
Rest of Oceania - Processed rice	13699.7	0.00409977	40744.7	0.0121932	70485.4	0.0210934	100227	0.0299938
Rest of Oceania - Sugar	39155.3	0.0002115	162236	0.000876329	289482	0.00156366	416728	0.00225099
Rest of Oceania - Food products nec	157681	0.000300981	629907	0.00120237	1.11516e+06	0.00212862	1.60041e+06	0.00305487
Rest of Oceania - Beverages and tobacco products	65541.6	0.000193712	317458	0.000938265	566283	0.00167368	815110	0.00240911
Rest of Oceania - Textiles	11682.4	0.000142272	57043.2	0.000694689	105153	0.00128058	153262	0.00186647
Rest of Oceania - Wearing apparel	18379.8	8.60279e-05	78661.8	0.000368182	145287	0.000680024	211911	0.000991866
Rest of Oceania - Leather products	6968.93	0.000432052	37375.9	0.00231719	66243.7	0.0041069	95111.4	0.00589661
Rest of Oceania - Wood products	6670.72	0.000192044	37695.9	0.00108523	66944.4	0.00192727	96192.8	0.00276931
Rest of Oceania - Paper products, publishing	11808.2	4.9014e-05	60172.6	0.000249768	107574	0.000446526	154976	0.000643284
Rest of Oceania - Petroleum, coal products	4043.66	2.4662e-05	19137.4	0.000116718	34303.4	0.000209214	49469.4	0.000301711
Rest of Oceania - Chemical, rubber, plastic products	16162.7	5.99714e-05	71939.4	0.00026693	129548	0.000480687	187157	0.000694443
Rest of Oceania - Mineral products nec	681.18	2.69859e-05	3258.82	0.000129103	5862.06	0.000232233	8465.3	0.000335364
Rest of Oceania - Ferrous metals	151.957	2.52345e-05	700.483	0.000116325	1267.31	0.000210453	1834.13	0.000304582
Rest of Oceania - Metals nec	362.757	2.2202e-05	1719.22	0.000105222	3093.64	0.000189341	4468.06	0.000273461
Rest of Oceania - Metal products	2440.38	3.24976e-05	11504.6	0.000153202	20699.7	0.00027565	29894.9	0.000398098
Rest of Oceania - Motor vehicles and parts	14574.1	3.82036e-05	65703.2	0.00017223	119060	0.000312096	172417	0.000451962
Rest of Oceania - Transport equipment nec	3162.46	2.43628e-05	13818.1	0.000106451	25430.8	0.000195912	37043.5	0.000285373
Rest of Oceania - Electronic equipment	8549.89	3.42472e-05	39638.4	0.000158775	71401.5	0.000286004	103165	0.000413234
Rest of Oceania - Machinery and equipment nec	13843	3.07185e-05	64368.9	0.000142839	116043	0.000257506	167716	0.000372173
Rest of Oceania - Manufactures nec	21957	7.03871e-05	100181	0.00032115	183586	0.00058852	266991	0.000855889
Rest of Oceania - Electricity	4207.38	1.66355e-05	19497.1	7.70893e-05	35106.1	0.000138805	50715	0.000200521
Rest of Oceania - Gas manufacture, distribution	366.987	2.14362e-05	1740.65	0.000101673	3134.51	0.000183091	4528.38	0.000264508
Rest of Oceania - Water	714.343	1.73855e-05	3299.39	8.02997e-05	5963.18	0.00014513	8626.96	0.000209961
Rest of Oceania - Construction	141919	4.67503e-05	701024	0.000230927	1.26466e+06	0.000416598	1.8283e+06	0.000602268
Rest of Oceania - Trade	597950	0.000122234	2.99181e+06	0.000611591	5.29771e+06	0.00108297	7.60362e+06	0.00155434
Rest of Oceania - Transport nec	10133.2	2.67112e-05	49942.9	0.00013165	89239.5	0.000235237	128536	0.000338824
Rest of Oceania - Water transport	5412.21	2.41473e-05	27743.7	0.000123782	49639.3	0.000221472	71534.8	0.000319162
Rest of Oceania - Air transport	15445	1.59277e-05	68797.4	7.09476e-05	125986	0.000129923	183174	0.000188899
Rest of Oceania - Communication	8278.52	1.75114e-05	39618.5	8.38043e-05	71324.3	0.000150871	103030	0.000217938
Rest of Oceania - Financial services nec	5122.63	1.19494e-05	24685.9	5.75842e-05	44382.6	0.00010353	64079.3	0.000149476
Rest of Oceania - Insurance	5104.18	1.23162e-05	24518.7	5.91627e-05	44315.8	0.000106932	64112.9	0.000154702
Rest of Oceania - Business services nec	49119.5	3.33045e-05	241198	0.00016354	432504	0.000293251	623810	0.000422963
Rest of Oceania - Recreational and other services	51997	4.32605e-05	247032	0.000205526	446135	0.000371176	645238	0.000536825
Rest of Oceania - Public Administration, Defense, Education, Health	132535	1.95938e-05	624043	9.22574e-05	1.12953e+06	0.000166988	1.63503e+06	0.000241719
Rest of Oceania - Dwellings	26793.8	1.02645e-05	132584	5.07921e-05	237834	9.11127e-05	343085	0.000131433
China - Paddy rice	2.61867e+06	0.00136262	6.52866e+06	0.00339718	1.4833e+07	0.00771835	2.31368e+07	0.0120392
China - Wheat	692366	0.00171074	1.54389e+06	0.00381475	3.99196e+06	0.00986361	6.44028e+06	0.0159131
China - Cereal grains nec	1.00503e+06	0.00313602	2.26452e+06	0.00706604	5.39683e+06	0.0168398	8.52914e+06	0.0266136
China - Vegetables, fruit, nuts	1.28852e+07	0.000171351	3.25215e+07	0.000432479	7.50262e+07	0.000997717	1.1753e+08	0.00156294
China - Oil seeds	232778	0.00227539	519596	0.00507903	1.26797e+06	0.0123943	2.01636e+06	0.0197099
China - Sugar cane, sugar beet	1090.94	0.00176559	3345.6	0.00541458	6591.82	0.0106683	9837	0.0159204
China - Plant-based fibers	3358.12	0.00038745	9186.78	0.00105994	22594.7	0.00260691	36003.7	0.004154
China - Crops nec	2.54061e+06	0.00652314	5.40463e+06	0.0138767	1.31589e+07	0.033786	2.09133e+07	0.0536959
China - Bovine cattle, sheep and goats, horses	1.51643e+06	0.00727938	3.05631e+06	0.0146713	7.51418e+06	0.0360706	1.1972e+07	0.0574698
China - Animal products nec	2.54837e+07	0.00030777	5.98148e+07	0.000722391	1.42211e+08	0.00171751	2.24609e+08	0.00271263
China - Raw milk	13199.4	0.00684698	26677	0.0138383	65508	0.0339812	104339	0.0541241
China - Wool, silk-worm cocoons	20124.4	0.000289873	47482	0.000683934	113902	0.00164066	180324	0.00259741
China - Forestry	944268	0.00200802	1.89657e+06	0.00403312	4.28052e+06	0.0091027	6.66447e+06	0.0141723
China - Fishing	2.03799e+06	9.29628e-05	4.78869e+06	0.000218436	1.09035e+07	0.000497364	1.70182e+07	0.000776285
China - Coal	104168	4.72307e-05	236106	0.000107052	526086	0.000238531	816063	0.000370009
China - Oil	0.041818	2.59305e-05	0.098555	6.11121e-05	0.220889	0.000136969	0.343222	0.000212825
China - Gas	1.01689	2.72088e-05	2.50975	6.71527e-05	5.42452	0.000145143	8.33928	0.000223132
China - Minerals nec	890.751	3.86643e-05	2082.39	9.03893e-05	4677.6	0.000203038	7272.78	0.000315685
China - Bovine meat products	1.93282e+06	0.0014932	4.06329e+06	0.00313909	9.71502e+06	0.00750532	1.53667e+07	0.0118715
China - Meat products nec	8.23885e+06	0.000277279	1.94023e+07	0.000652985	4.57207e+07	0.00153873	7.20393e+07	0.00242449
China - Vegetable oils and fats	1.75332e+07	0.00110184	4.03784e+07	0.0025375	9.46634e+07	0.00594894	1.48948e+08	0.00936037
China - Dairy products	3.11729e+07	0.00227982	6.37659e+07	0.0046635	1.55658e+08	0.011384	2.4755e+08	0.0181045
China - Processed rice	5.07068e+06	0.00101375	1.25974e+07	0.00251853	2.8246e+07	0.00564706	4.38935e+07	0.00877538
China - Sugar	1.00044e+06	0.000827879	2.78605e+06	0.00230549	5.75551e+06	0.00476276	8.72437e+06	0.00721953
China - Food products nec	4.29848e+07	0.00038816	1.0018e+08	0.000904647	2.29805e+08	0.00207518	3.59426e+08	0.00324568
China - Beverages and tobacco products	8.10124e+06	0.00024339	1.91684e+07	0.000575886	4.35104e+07	0.00130721	6.78515e+07	0.0020385
China - Textiles	6.39798e+06	0.000231655	1.53997e+07	0.000557584	3.51032e+07	0.001271	5.48066e+07	0.00198441
China - Wearing apparel	1.66585e+07	0.000156881	3.96245e+07	0.000373164	9.04391e+07	0.000851711	1.41253e+08	0.00133025
China - Leather products	2.68556e+07	0.000463253	5.75685e+07	0.000993044	1.37598e+08	0.00237354	2.17628e+08	0.00375403
China - Wood products	1.24608e+07	0.000428224	2.7485e+07	0.000944543	6.03402e+07	0.00207364	9.31954e+07	0.00320273
China - Paper products, publishing	534258	0.000159829	1.22878e+06	0.000367603	2.76173e+06	0.0008262	4.29466e+06	0.00128479
China - Petroleum, coal products	973362	3.18367e-05	2.54697e+06	8.33062e-05	5.25006e+06	0.000171718	7.95313e+06	0.00026013
China - Chemical, rubber, plastic products	5.76861e+06	0.000136955	1.31426e+07	0.000312024	2.9863e+07	0.000708988	4.65831e+07	0.00110595
China - Mineral products nec	297729	5.01913e-05	693875	0.000116974	1.5605e+06	0.000263071	2.42712e+06	0.000409166
China - Ferrous metals	39809.3	4.02456e-05	93337.9	9.4361e-05	209423	0.000211719	325507	0.000329075
China - Metals nec	25052.6	4.42571e-05	58540.2	0.000103415	131533	0.000232362	204526	0.000361308
China - Metal products	1.13464e+06	4.99703e-05	2.63726e+06	0.000116146	5.92041e+06	0.000260739	9.20353e+06	0.000405329
China - Motor vehicles and parts	6.12641e+06	5.74804e-05	1.41836e+07	0.000133076	3.2108e+07	0.000301249	5.00322e+07	0.000469422
China - Transport equipment nec	2.03266e+06	4.2838e-05	4.78742e+06	0.000100894	1.07774e+07	0.000227133	1.67674e+07	0.00035337
China - Electronic equipment	6.46735e+06	4.05987e-05	1.6617e+07	0.000104313	3.62675e+07	0.000227669	5.59179e+07	0.000351024
China - Machinery and equipment nec	1.49959e+07	4.54577e-05	3.54304e+07	0.000107402	7.96464e+07	0.000241436	1.23862e+08	0.000375469
China - Manufactures nec	1.55699e+07	0.000189841	3.3803e+07	0.000412155	7.95572e+07	0.00097003	1.25311e+08	0.0015279
China - Electricity	973124	2.76565e-05	2.28191e+06	6.48524e-05	5.11292e+06	0.000145311	7.9439e+06	0.000225768
China - Gas manufacture, distribution	43675.1	3.12334e-05	106224	7.59637e-05	230939	0.000165151	355653	0.000254338
China - Water	103024	2.70442e-05	240709	6.31871e-05	543658	0.000142712	846603	0.000222237
China - Construction	4.20293e+07	5.48169e-05	9.73375e+07	0.000126953	2.18284e+08	0.000284698	3.39229e+08	0.000442442
China - Trade	2.39067e+07	0.000137443	5.3764e+07	0.000309096	1.25421e+08	0.000721062	1.97078e+08	0.00113302
China - Transport nec	2.53864e+06	4.62239e-05	5.98486e+06	0.000108973	1.3563e+07	0.000246957	2.1141e+07	0.000384939
China - Water transport	923271	2.46791e-05	2.23197e+06	5.96608e-05	4.94839e+06	0.000132271	7.66478e+06	0.00020488
China - Air transport	403209	4.47494e-05	964273	0.000107018	2.16002e+06	0.000239725	3.35575e+06	0.000372431
China - Communication	642208	2.0173e-05	1.521e+06	4.77777e-05	3.43973e+06	0.000108049	5.35843e+06	0.000168319
China - Financial services nec	429602	1.28861e-05	1.00049e+06	3.001e-05	2.28234e+06	6.84596e-05	3.56418e+06	0.000106909
China - Insurance	840654	5.19405e-05	1.93994e+06	0.000119861	4.42886e+06	0.000273641	6.91776e+06	0.000427419
China - Business services nec	4.54874e+06	5.78655e-05	1.05591e+07	0.000134324	2.40765e+07	0.000306282	3.75937e+07	0.000478238
China - Recreational and other services	4.54081e+06	6.74888e-05	1.05779e+07	0.000157216	2.39924e+07	0.000356593	3.74067e+07	0.000555966
China - Public Administration, Defense, Education, Health	2.88328e+07	5.2337e-05	6.6758e+07	0.000121178	1.5105e+08	0.000274184	2.35341e+08	0.000427189
China - Dwellings	1.02695e+06	1.2541e-05	2.39389e+06	2.9234e-05	5.4515e+06	6.65734e-05	8.50908e+06	0.000103912
Hong Kong - Paddy rice	39.4138	1.38902e-05	106.218	3.74333e-05	208.753	7.35683e-05	311.288	0.000109704
Hong Kong - Wheat	692.159	0.000152235	1864.1	0.000409993	3749.15	0.000824593	5634.2	0.00123919
Hong Kong - Cereal grains nec	308.163	6.87758e-05	1046.16	0.000233482	1950.88	0.000435399	2855.61	0.000637316
Hong Kong - Vegetables, fruit, nuts	5601.11	1.57428e-05	18009.8	5.06194e-05	35253.2	9.90848e-05	52496.7	0.00014755
Hong Kong - Oil seeds	4.25286	2.59911e-05	12.736	7.78354e-05	24.9908	0.000152729	37.2456	0.000227624
Hong Kong - Sugar cane, sugar beet	2.81103	2.59542e-05	8.43113	7.78445e-05	16.5382	0.000152697	24.6454	0.000227551
Hong Kong - Plant-based fibers	6.44218	5.32294e-05	18.6211	0.000153859	36.948	0.000305288	55.2749	0.000456716
Hong Kong - Crops nec	5.1129	2.53567e-06	14.2949	7.08938e-06	29.0963	1.44299e-05	43.8979	2.17706e-05
Hong Kong - Bovine cattle, sheep and goats, horses	24619.5	0.000231178	71973.3	0.000675832	135052	0.00126814	198131	0.00186045
Hong Kong - Animal products nec	69969.5	4.64204e-05	226657	0.000150373	434572	0.000288312	642491	0.000426253
Hong Kong - Raw milk	353.361	0.000148241	826.055	0.000346544	1598.28	0.000670504	2370.52	0.00099447
Hong Kong - Wool, silk-worm cocoons	3.60744	0.000108992	10.6311	0.000321199	20.6825	0.000624884	30.734	0.000928571
Hong Kong - Forestry	2701.76	0.00174501	4498.94	0.00290576	8554.99	0.00552546	12611	0.00814517
Hong Kong - Fishing	2506.6	1.56536e-05	7809.99	4.8773e-05	15166.8	9.47157e-05	22523.6	0.000140659
Hong Kong - Coal	0.0299701	1.83979e-05	0.0851586	5.22766e-05	0.167448	0.000102792	0.249737	0.000153307
Hong Kong - Oil	0.358626	1.2509e-05	0.928906	3.24007e-05	1.93851	6.76163e-05	2.94812	0.000102832
Hong Kong - Gas	0.867663	1.32456e-05	2.35247	3.59126e-05	4.7949	7.31985e-05	7.23733	0.000110484
Hong Kong - Minerals nec	347.986	6.42541e-06	979.493	1.80859e-05	1956.93	3.61338e-05	2934.37	5.41818e-05
Hong Kong - Bovine meat products	1356.99	0.000110005	3753.21	0.000304258	7624.65	0.0006181	11496.1	0.000931942
Hong Kong - Meat products nec	5549.18	3.94855e-05	15722.7	0.000111876	32416.5	0.000230661	49110.8	0.000349451
Hong Kong - Vegetable oils and fats	1002.74	0.000805784	3133.57	0.00251807	5926.69	0.00476256	8719.69	0.00700695
Hong Kong - Dairy products	30381.5	5.3849e-05	99485	0.00017633	190189	0.000337096	280895	0.000497865
Hong Kong - Processed rice	62.6784	1.80686e-05	203.322	5.86125e-05	391.156	0.00011276	578.99	0.000166908
Hong Kong - Sugar	11.6369	0.000329537	32.3693	0.000916641	67.546	0.00191278	102.724	0.00290896
Hong Kong - Food products nec	173052	6.75774e-05	517987	0.000202275	1.0236e+06	0.000399718	1.52922e+06	0.000597164
Hong Kong - Beverages and tobacco products	23956.9	1.74708e-05	82634.8	6.02621e-05	158464	0.000115562	234293	0.00017086
Hong Kong - Textiles	121729	2.0035e-05	350979	5.77666e-05	706808	0.000116331	1.06264e+06	0.000174897
Hong Kong - Wearing apparel	307676	3.84866e-05	849870	0.000106309	1.79304e+06	0.000224288	2.73621e+06	0.000342267
Hong Kong - Leather products	15242.6	1.80899e-05	42612.1	5.05719e-05	87870.1	0.000104284	133128	0.000157997
Hong Kong - Wood products	93705.2	0.000131864	288144	0.000405483	554640	0.000780501	821135	0.00115552
Hong Kong - Paper products, publishing	20129.4	1.81469e-05	58408.9	5.26563e-05	117897	0.000106285	177385	0.000159915
Hong Kong - Petroleum, coal products	6.22587	3.79203e-06	17.8522	1.08734e-05	35.9204	2.18783e-05	53.9888	3.28833e-05
Hong Kong - Chemical, rubber, plastic products	40959.4	2.48515e-05	123902	7.5176e-05	246774	0.000149727	369646	0.000224277
Hong Kong - Mineral products nec	1090.97	1.00403e-05	3097.16	2.85033e-05	6243.66	5.74607e-05	9390.18	8.64182e-05
Hong Kong - Ferrous metals	51.8925	1.30777e-05	145.177	3.65869e-05	299.484	7.54747e-05	453.791	0.000114363
Hong Kong - Metals nec	1685.88	1.19119e-05	4729.91	3.34201e-05	9513.96	6.72227e-05	14298.1	0.000101026
Hong Kong - Metal products	10136.8	1.44011e-05	28235.7	4.01138e-05	57569.4	8.17874e-05	86903.1	0.000123461
Hong Kong - Motor vehicles and parts	2753.95	5.06524e-06	7734.84	1.42264e-05	15895.3	2.92356e-05	24055.7	4.42449e-05
Hong Kong - Transport equipment nec	742.389	3.82903e-06	2043.05	1.05375e-05	4249.07	2.19155e-05	6455.08	3.32935e-05
Hong Kong - Electronic equipment	38860.9	1.58913e-05	118211	4.83397e-05	239558	9.7962e-05	360905	0.000147584
Hong Kong - Machinery and equipment nec	20174.6	1.01241e-05	57896	2.90534e-05	118292	5.93614e-05	178688	8.96694e-05
Hong Kong - Manufactures nec	94941.2	3.98223e-05	278545	0.000116833	566763	0.000237724	854980	0.000358614
Hong Kong - Electricity	5654.92	4.04254e-06	17105.2	1.2228e-05	33664.1	2.40655e-05	50223.1	3.5903e-05
Hong Kong - Gas manufacture, distribution	88.1317	9.12563e-06	270.455	2.80044e-05	526.634	5.45305e-05	782.813	8.10566e-05
Hong Kong - Water	917.632	2.35483e-06	2588.31	6.64213e-06	5247.06	1.3465e-05	7905.84	2.0288e-05
Hong Kong - Construction	308284	1.46162e-05	874603	4.14662e-05	1.78055e+06	8.44185e-05	2.68651e+06	0.000127371
Hong Kong - Trade	1.92204e+06	2.67588e-05	5.33229e+06	7.42365e-05	1.0723e+07	0.000149287	1.61139e+07	0.000224339
Hong Kong - Transport nec	164957	1.25025e-05	462728	3.50715e-05	936711	7.0996e-05	1.4107e+06	0.000106921
Hong Kong - Water transport	122997	1.55533e-05	343767	4.34703e-05	708493	8.9591e-05	1.07322e+06	0.000135712
Hong Kong - Air transport	89046.7	1.34839e-05	248251	3.75913e-05	507533	7.6853e-05	766817	0.000116115
Hong Kong - Communication	7913.53	4.75312e-06	22696	1.3632e-05	46282.9	2.77989e-05	69869.7	4.1966e-05
Hong Kong - Financial services nec	14874.6	3.42401e-06	42352	9.7491e-06	86829.7	1.99875e-05	131307	3.02259e-05
Hong Kong - Insurance	7797.59	4.06156e-06	21841	1.13764e-05	44689.9	2.32778e-05	67539	3.51793e-05
Hong Kong - Business services nec	63267	8.22953e-06	180140	2.3432e-05	368469	4.79291e-05	556800	7.24264e-05
Hong Kong - Recreational and other services	67032.9	1.33429e-05	193615	3.85389e-05	391728	7.79732e-05	589843	0.000117408
Hong Kong - Public Administration, Defense, Education, Health	209871	1.63019e-05	569590	4.42433e-05	1.14049e+06	8.8588e-05	1.7114e+06	0.000132934
Hong Kong - Dwellings	23436.5	3.23427e-06	72108.1	9.95102e-06	145557	2.00871e-05	219007	3.02232e-05
Japan - Paddy rice	79.0371	0.000138414	250.507	0.000438703	614.374	0.00107593	978.249	0.00171317
Japan - Wheat	5379.24	0.000806989	15895.8	0.00238467	41436.3	0.00621623	66973.2	0.0100473
Japan - Cereal grains nec	21812.7	0.000531305	68947.5	0.0016794	169691	0.00413327	270439	0.00658724
Japan - Vegetables, fruit, nuts	813891	4.65832e-05	2.52935e+06	0.000144768	6.0108e+06	0.000344029	9.4922e+06	0.000543288
Japan - Oil seeds	9352.19	0.000314248	29485.1	0.000990743	72901.2	0.00244959	116318	0.00390845
Japan - Sugar cane, sugar beet	9570.61	0.00024279	32896.4	0.000834526	78235.3	0.00198469	123578	0.00313496
Japan - Plant-based fibers	15338.4	5.65788e-05	43657.2	0.000161039	91967	0.00033924	140277	0.00051744
Japan - Crops nec	230522	6.26503e-05	721975	0.000196215	1.57749e+06	0.000428723	2.43303e+06	0.000661236
Japan - Bovine cattle, sheep and goats, horses	73845.6	0.000630115	219593	0.00187376	509439	0.00434698	799283	0.00682017
Japan - Animal products nec	145107	7.58487e-05	397675	0.000207868	859158	0.00044909	1.32064e+06	0.000690309
Japan - Raw milk	164140	0.000414731	502242	0.00126901	1.15994e+06	0.0029308	1.81763e+06	0.00459258
Japan - Wool, silk-worm cocoons	5513.28	6.3797e-05	15199.2	0.000175878	32484.2	0.000375892	49769.1	0.000575904
Japan - Forestry	629375	0.000480538	1.9539e+06	0.00149184	5.04634e+06	0.00385296	8.13878e+06	0.00621409
Japan - Fishing	43669	1.58769e-05	125977	4.58019e-05	263389	9.57613e-05	400800	0.00014572
Japan - Coal	0.117877	9.60051e-06	0.36175	2.94629e-05	0.847246	6.90042e-05	1.33274	0.000108546
Japan - Oil	0.00139267	3.11911e-06	0.00427507	9.5747e-06	0.00921317	2.06344e-05	0.0141513	3.1694e-05
Japan - Gas	0.0211212	2.99142e-06	0.0647456	9.17002e-06	0.140014	1.98305e-05	0.215283	3.04908e-05
Japan - Minerals nec	5383.06	5.25764e-06	16450.4	1.60671e-05	34698.9	3.38904e-05	52947.4	5.17137e-05
Japan - Bovine meat products	1.27793e+06	0.000182152	3.74162e+06	0.00053332	8.52182e+06	0.00121468	1.3302e+07	0.00189603
Japan - Meat products nec	1.28688e+06	0.000197553	3.90908e+06	0.000600096	7.2968e+06	0.00112016	1.06845e+07	0.00164021
Japan - Vegetable oils and fats	1.23789e+06	0.00113331	3.12768e+06	0.00286345	6.66747e+06	0.00610419	1.02071e+07	0.00934478
Japan - Dairy products	1.71593e+06	0.000153465	5.17874e+06	0.000463162	1.14709e+07	0.0010259	1.7763e+07	0.00158863
Japan - Processed rice	1.53287e+06	9.74367e-05	4.78264e+06	0.000304007	1.16229e+07	0.000738809	1.84634e+07	0.00117362
Japan - Sugar	85093.6	0.000150726	308346	0.000546171	579833	0.00102705	851319	0.00150794
Japan - Food products nec	1.39738e+07	0.000130563	3.71174e+07	0.000346804	8.04058e+07	0.000751267	1.23693e+08	0.00115572
Japan - Beverages and tobacco products	3.27938e+06	4.41996e-05	1.04043e+07	0.000140229	2.04669e+07	0.000275853	3.05296e+07	0.000411479
Japan - Textiles	189206	5.46047e-05	536551	0.000154848	1.13018e+06	0.000326169	1.72381e+06	0.000497488
Japan - Wearing apparel	1.04704e+06	4.55149e-05	2.86667e+06	0.000124614	6.12311e+06	0.000266171	9.37952e+06	0.000407727
Japan - Leather products	309518	7.73423e-05	892097	0.000222917	1.77555e+06	0.000443674	2.65899e+06	0.000664429
Japan - Wood products	103371	0.000189983	305630	0.000561711	701747	0.00128973	1.09786e+06	0.00201774
Japan - Paper products, publishing	314625	2.03652e-05	1.09377e+06	7.07979e-05	2.15865e+06	0.000139726	3.22352e+06	0.000208653
Japan - Petroleum, coal products	228115	5.52475e-06	672118	1.62782e-05	1.32127e+06	3.20001e-05	1.97042e+06	4.7722e-05
Japan - Chemical, rubber, plastic products	722600	1.73979e-05	2.27164e+06	5.46939e-05	4.57517e+06	0.000110156	6.87869e+06	0.000165617
Japan - Mineral products nec	26642.5	7.71994e-06	81731.7	2.36826e-05	169407	4.90874e-05	257082	7.44921e-05
Japan - Ferrous metals	4847.88	8.12954e-06	14562.7	2.44205e-05	29500.3	4.94698e-05	44437.8	7.45189e-05
Japan - Metals nec	28718.6	1.45236e-05	81125.4	4.10268e-05	161869	8.18604e-05	242611	0.000122694
Japan - Metal products	49616.7	6.60798e-06	148216	1.97394e-05	307160	4.09077e-05	466103	6.20759e-05
Japan - Motor vehicles and parts	1.47381e+06	8.4078e-06	4.43435e+06	2.52972e-05	9.26116e+06	5.28332e-05	1.40879e+07	8.03691e-05
Japan - Transport equipment nec	143956	8.20238e-06	427481	2.43573e-05	904843	5.15567e-05	1.3822e+06	7.87559e-05
Japan - Electronic equipment	1.36287e+06	8.40559e-06	4.19514e+06	2.58737e-05	8.65579e+06	5.33849e-05	1.31164e+07	8.0896e-05
Japan - Machinery and equipment nec	1.50721e+06	7.46227e-06	4.54036e+06	2.24796e-05	9.48107e+06	4.69412e-05	1.44217e+07	7.14028e-05
Japan - Manufactures nec	810262	2.84691e-05	2.58647e+06	9.08776e-05	5.37536e+06	0.000188867	8.16423e+06	0.000286856
Japan - Electricity	260059	6.03938e-06	823337	1.91205e-05	1.64474e+06	3.8196e-05	2.46614e+06	5.72715e-05
Japan - Gas manufacture, distribution	3105.96	5.12577e-06	9797.12	1.61682e-05	20451.4	3.37508e-05	31105.6	5.13334e-05
Japan - Water	34079.7	3.90697e-06	107308	1.2302e-05	223932	2.56721e-05	340556	3.90421e-05
Japan - Construction	8.41347e+06	1.62754e-05	2.76098e+07	5.34096e-05	5.71727e+07	0.000110597	8.67356e+07	0.000167785
Japan - Trade	7.6715e+06	1.21751e-05	2.30869e+07	3.66401e-05	4.76477e+07	7.56195e-05	7.22083e+07	0.000114599
Japan - Transport nec	513005	4.44554e-06	1.57671e+06	1.36633e-05	3.31372e+06	2.87157e-05	5.05073e+06	4.37681e-05
Japan - Water transport	311783	6.45495e-06	947186	1.96099e-05	1.95708e+06	4.05181e-05	2.96697e+06	6.14262e-05
Japan - Air transport	80474.4	5.11794e-06	243537	1.54883e-05	511759	3.25464e-05	779980	4.96045e-05
Japan - Communication	247772	3.77271e-06	758950	1.15562e-05	1.61336e+06	2.45659e-05	2.46777e+06	3.75756e-05
Japan - Financial services nec	33228.9	2.70978e-06	103518	8.44174e-06	221386	1.80538e-05	339254	2.76658e-05
Japan - Insurance	272007	3.48911e-06	849586	1.08979e-05	1.79484e+06	2.30229e-05	2.74008e+06	3.51478e-05
Japan - Business services nec	961534	6.71192e-06	2.94356e+06	2.05473e-05	6.151e+06	4.29366e-05	9.35841e+06	6.53258e-05
Japan - Recreational and other services	877973	4.72976e-06	2.69702e+06	1.45292e-05	5.65682e+06	3.04741e-05	8.61662e+06	4.6419e-05
Japan - Public Administration, Defense, Education, Health	5.062e+06	5.13993e-06	1.55408e+07	1.57801e-05	3.25803e+07	3.30819e-05	4.96197e+07	5.03836e-05
Japan - Dwellings	842730	1.76768e-06	2.67666e+06	5.61446e-06	5.7835e+06	1.21313e-05	8.89034e+06	1.86481e-05
Korea Republic of - Paddy rice	9.31485	0.000110078	32.0613	0.000378883	78.2575	0.000924804	124.454	0.00147072
Korea Republic of - Wheat	487.053	0.000265678	1292.92	0.000705262	2637.17	0.00143852	3981.43	0.00217179
Korea Republic of - Cereal grains nec	18709.1	0.000479142	63244.5	0.0016197	153866	0.00394055	244488	0.00626139
Korea Republic of - Vegetables, fruit, nuts	607495	5.81409e-05	1.9817e+06	0.000189661	4.67874e+06	0.000447783	7.37578e+06	0.000705906
Korea Republic of - Oil seeds	90824.7	0.000548644	303054	0.00183066	732670	0.00442583	1.16228e+06	0.007021
Korea Republic of - Sugar cane, sugar beet	147.792	2.28136e-05	419.321	6.47275e-05	858.428	0.000132509	1297.53	0.000200291
Korea Republic of - Plant-based fibers	229.638	6.68944e-06	718.991	2.09444e-05	1613.15	4.69915e-05	2507.3	7.30385e-05
Korea Republic of - Crops nec	66647.6	4.11416e-05	211187	0.000130366	491492	0.000303398	771797	0.000476431
Korea Republic of - Bovine cattle, sheep and goats, horses	14631.3	0.000299492	43077	0.000881752	98810.6	0.00202258	154544	0.0031634
Korea Republic of - Animal products nec	132822	0.000214262	348983	0.00056296	707145	0.00114073	1.06531e+06	0.00171849
Korea Republic of - Raw milk	25238.9	0.000307307	74527.4	0.000907439	170150	0.00207173	265772	0.00323601
Korea Republic of - Wool, silk-worm cocoons	2495.84	0.000121964	6758.61	0.000330272	14189.2	0.000693381	21619.7	0.00105649
Korea Republic of - Forestry	127401	0.000328057	437548	0.00112668	1.04479e+06	0.00269032	1.65202e+06	0.00425395
Korea Republic of - Fishing	54662.5	2.5143e-05	155693	7.16137e-05	325772	0.000149845	495851	0.000228076
Korea Republic of - Coal	534.592	1.91416e-05	1641.82	5.87871e-05	3625.73	0.000129823	5609.63	0.000200858
Korea Republic of - Oil	0.130487	2.53903e-05	0.367795	7.15662e-05	0.754291	0.000146771	1.14078	0.000221976
Korea Republic of - Gas	0.0105163	9.95054e-06	0.0331237	3.13417e-05	0.064146	6.06951e-05	0.0951682	9.00484e-05
Korea Republic of - Minerals nec	1353.96	4.36496e-06	3975.82	1.28175e-05	8306.08	2.67776e-05	12636.3	4.07377e-05
Korea Republic of - Bovine meat products	405708	0.000212453	1.14644e+06	0.000600348	2.50609e+06	0.00131234	3.86573e+06	0.00202433
Korea Republic of - Meat products nec	738965	0.000175809	2.06583e+06	0.000491487	4.38688e+06	0.00104369	6.70792e+06	0.0015959
Korea Republic of - Vegetable oils and fats	240596	0.00035051	688732	0.00100337	1.39205e+06	0.00202799	2.09534e+06	0.00305257
Korea Republic of - Dairy products	681812	0.000147724	1.93138e+06	0.00041846	4.20038e+06	0.00091007	6.46938e+06	0.00140168
Korea Republic of - Processed rice	645807	9.79659e-05	2.21086e+06	0.000335377	5.30722e+06	0.000805081	8.40357e+06	0.00127478
Korea Republic of - Sugar	79315.5	0.000408475	245628	0.00126499	429417	0.0022115	613198	0.00315797
Korea Republic of - Food products nec	7.07669e+06	0.000327656	1.84998e+07	0.000856554	3.73092e+07	0.00172744	5.61185e+07	0.00259832
Korea Republic of - Beverages and tobacco products	773149	5.18374e-05	2.09405e+06	0.0001404	4.26331e+06	0.000285843	6.43257e+06	0.000431285
Korea Republic of - Textiles	237947	5.38832e-05	657843	0.000148969	1.37422e+06	0.000311192	2.09059e+06	0.000473414
Korea Republic of - Wearing apparel	524013	5.02145e-05	1.44161e+06	0.000138145	3.04709e+06	0.000291993	4.65254e+06	0.000445838
Korea Republic of - Leather products	402025	0.000152625	1.16407e+06	0.000441929	2.25767e+06	0.000857104	3.35126e+06	0.00127228
Korea Republic of - Wood products	50388.1	0.000249683	147726	0.000732012	322894	0.0016	498061	0.00246799
Korea Republic of - Paper products, publishing	96954.5	2.14059e-05	314313	6.93949e-05	621250	0.000137161	928185	0.000204928
Korea Republic of - Petroleum, coal products	91223.7	6.31755e-06	293234	2.03074e-05	563603	3.90314e-05	833971	5.77553e-05
Korea Republic of - Chemical, rubber, plastic products	267573	2.12678e-05	776571	6.1725e-05	1.56969e+06	0.000124765	2.36281e+06	0.000187805
Korea Republic of - Mineral products nec	4083.07	8.68035e-06	11949.4	2.54036e-05	24467.2	5.20157e-05	36984.9	7.86276e-05
Korea Republic of - Ferrous metals	3492.27	1.06507e-05	9591.62	2.92524e-05	19636.5	5.98872e-05	29681.3	9.05217e-05
Korea Republic of - Metals nec	8428.79	1.70444e-05	23167.5	4.68485e-05	45634.7	9.22808e-05	68101.5	0.000137712
Korea Republic of - Metal products	31815.9	1.0576e-05	89529.2	2.97606e-05	183915	6.11354e-05	278299	9.25099e-05
Korea Republic of - Motor vehicles and parts	777182	1.24589e-05	2.23247e+06	3.57884e-05	4.61001e+06	7.39024e-05	6.98753e+06	0.000112016
Korea Republic of - Transport equipment nec	156335	1.22725e-05	444292	3.48776e-05	923381	7.24869e-05	1.40247e+06	0.000110096
Korea Republic of - Electronic equipment	672866	1.17387e-05	1.97196e+06	3.44025e-05	4.08895e+06	7.13351e-05	6.20592e+06	0.000108267
Korea Republic of - Machinery and equipment nec	702981	1.0717e-05	2.01393e+06	3.07023e-05	4.1586e+06	6.33979e-05	6.30325e+06	9.60931e-05
Korea Republic of - Manufactures nec	383713	4.98826e-05	1.16061e+06	0.000150879	2.35929e+06	0.000306707	3.55796e+06	0.000462534
Korea Republic of - Electricity	35794.5	5.63606e-06	108329	1.70571e-05	215863	3.39889e-05	323396	5.09207e-05
Korea Republic of - Gas manufacture, distribution	1058.72	5.59237e-06	3431.8	1.81275e-05	6670.07	3.52326e-05	9908.31	5.23377e-05
Korea Republic of - Water	7437.35	3.89403e-06	22201.4	1.16241e-05	45276.7	2.37059e-05	68351.9	3.57875e-05
Korea Republic of - Construction	1.99617e+06	1.16035e-05	5.86169e+06	3.40732e-05	1.21789e+07	7.07944e-05	1.84961e+07	0.000107515
Korea Republic of - Trade	3.26875e+06	3.58252e-05	9.397e+06	0.00010299	1.91355e+07	0.000209724	2.8874e+07	0.000316457
Korea Republic of - Transport nec	159188	4.62933e-06	487245	1.41695e-05	975519	2.83689e-05	1.46379e+06	4.25682e-05
Korea Republic of - Water transport	225050	1.2474e-05	660729	3.66225e-05	1.34991e+06	7.48219e-05	2.03908e+06	0.000113021
Korea Republic of - Air transport	90507.6	1.02102e-05	263778	2.97569e-05	543334	6.12937e-05	822889	9.28304e-05
Korea Republic of - Communication	89326.4	3.9323e-06	262393	1.1551e-05	542923	2.39004e-05	823450	3.62497e-05
Korea Republic of - Financial services nec	37684.7	2.21726e-06	111696	6.57186e-06	231736	1.36347e-05	351775	2.06974e-05
Korea Republic of - Insurance	63327.4	3.63132e-06	184432	1.05757e-05	382535	2.19353e-05	580637	3.32949e-05
Korea Republic of - Business services nec	182610	4.196e-06	548426	1.26017e-05	1.12703e+06	2.58969e-05	1.70564e+06	3.9192e-05
Korea Republic of - Recreational and other services	1.15953e+06	2.58804e-05	3.2677e+06	7.2934e-05	6.74891e+06	0.000150633	1.02301e+07	0.000228332
Korea Republic of - Public Administration, Defense, Education, Health	1.31265e+06	5.74779e-06	3.81779e+06	1.67172e-05	7.86398e+06	3.44346e-05	1.19101e+07	5.21518e-05
Korea Republic of - Dwellings	129733	2.07623e-06	382142	6.11572e-06	805077	1.28843e-05	1.22801e+06	1.96528e-05
Mongolia - Paddy rice	1.69347	0.0426894	2.46562	0.062154	6.92479	0.174562	11.384	0.28697
Mongolia - Wheat	524581	0.0333277	894463	0.0568271	2.43906e+06	0.154958	3.98355e+06	0.253083
Mongolia - Cereal grains nec	2878.54	0.0486626	4381.24	0.0740662	12339	0.208595	20302.2	0.343214
Mongolia - Vegetables, fruit, nuts	66570.7	0.00422453	96956.4	0.00615278	272070	0.0172653	447190	0.0283783
Mongolia - Oil seeds	55.5559	0.0426678	80.887	0.0621224	227.175	0.174473	373.462	0.286824
Mongolia - Sugar cane, sugar beet	6.2603	0.0426807	9.11472	0.0621412	25.5991	0.174526	42.0834	0.286911
Mongolia - Plant-based fibers	1.55854	0.0426678	2.26916	0.0621226	6.37304	0.174474	10.4769	0.286825
Mongolia - Crops nec	4510.79	0.0492363	6462.11	0.0705353	18429.2	0.201159	30406.7	0.331896
Mongolia - Bovine cattle, sheep and goats, horses	9.67235e+06	0.0406051	1.40299e+07	0.0588982	3.94434e+07	0.165586	6.4857e+07	0.272274
Mongolia - Animal products nec	131781	0.00234595	221661	0.00394597	604715	0.010765	987747	0.0175837
Mongolia - Raw milk	337649	0.0509339	491214	0.074099	1.38016e+06	0.208196	2.26911e+06	0.342292
Mongolia - Wool, silk-worm cocoons	18677.1	0.000324483	30046.2	0.000522003	82120.4	0.0014267	134196	0.00233143
Mongolia - Forestry	13231.6	0.0210189	18984.9	0.0301582	49401.9	0.0784767	79818.9	0.126795
Mongolia - Fishing	58.0201	0.00143976	84.7565	0.00210322	236.373	0.00586558	387.99	0.00962793
Mongolia - Coal	2297.22	0.000187998	3476.09	0.000284472	9413.06	0.000770337	15350.1	0.0012562
Mongolia - Oil	0.363941	0.000190799	0.546479	0.000286496	1.49716	0.000784898	2.44784	0.0012833
Mongolia - Gas	0.0399629	0.000172235	0.0600475	0.000258798	0.164258	0.000707933	0.268469	0.00115707
Mongolia - Minerals nec	995.237	0.000153519	1499.37	0.000231284	4036.11	0.000622587	6572.86	0.00101389
Mongolia - Bovine meat products	1.45455e+06	0.0178518	2.11111e+06	0.0259099	5.93229e+06	0.0728074	9.75346e+06	0.119705
Mongolia - Meat products nec	15904.1	0.00169879	24731.3	0.00264167	68283.8	0.00729371	111835	0.0119456
Mongolia - Vegetable oils and fats	546.333	0.0193511	799.313	0.0283117	2236.09	0.0792026	3672.87	0.130093
Mongolia - Dairy products	76324.1	0.0245975	111084	0.0357998	312020	0.100557	512957	0.165314
Mongolia - Processed rice	48.8056	0.0183721	71.6894	0.0269864	200.109	0.0753282	328.529	0.12367
Mongolia - Sugar	248.044	0.0190293	363.219	0.0278653	1015.53	0.0779092	1667.84	0.127953
Mongolia - Food products nec	105151	0.0054909	172460	0.00900574	471346	0.0246133	770215	0.0402201
Mongolia - Beverages and tobacco products	12679.8	0.00151857	20281.5	0.00242897	55139.1	0.00660362	89995.6	0.0107781
Mongolia - Textiles	22255	0.000915734	33238.3	0.00136767	92125.9	0.00379074	151014	0.00621381
Mongolia - Wearing apparel	110828	0.00171741	165638	0.00256675	458820	0.00710994	752001	0.0116531
Mongolia - Leather products	124299	0.0230706	180902	0.0335765	508127	0.0943113	835351	0.155046
Mongolia - Wood products	4921.18	0.0030163	7146.6	0.00438031	18596.4	0.0113981	30046.1	0.0184159
Mongolia - Paper products, publishing	761.788	0.000185811	1153.25	0.000281293	3119.51	0.000760892	5085.78	0.00124049
Mongolia - Petroleum, coal products	52429.1	0.00512824	78693.4	0.00769724	218962	0.0214174	359232	0.0351375
Mongolia - Chemical, rubber, plastic products	517.475	0.000190936	784.228	0.000289361	2123.94	0.000783682	3463.66	0.001278
Mongolia - Mineral products nec	270.865	0.000255522	417.842	0.000394173	1125.89	0.00106211	1833.94	0.00173005
Mongolia - Ferrous metals	172.063	0.000260386	260.734	0.000394573	711.657	0.00107696	1162.58	0.00175935
Mongolia - Metals nec	1652.68	0.000332041	2571.14	0.00051657	6969.01	0.00140015	11366.8	0.00228372
Mongolia - Metal products	311.491	0.000225925	472.083	0.000342402	1284.26	0.000931477	2096.45	0.00152055
Mongolia - Motor vehicles and parts	434.955	0.000187895	659.851	0.000285047	1786.15	0.000771596	2912.46	0.00125815
Mongolia - Transport equipment nec	244.172	0.000176901	369.483	0.000267688	997.754	0.000722867	1626.03	0.00117805
Mongolia - Electronic equipment	430.976	0.000184203	652.344	0.000278818	1764.04	0.000753967	2875.73	0.00122912
Mongolia - Machinery and equipment nec	1169.77	0.000218431	1772.52	0.000330982	4817.85	0.000899636	7863.19	0.00146829
Mongolia - Manufactures nec	742.075	0.000224536	1124.07	0.00034012	3057.18	0.000925035	4990.29	0.00150995
Mongolia - Electricity	75516.3	0.000165509	114973	0.000251985	310566	0.000680666	506159	0.00110935
Mongolia - Gas manufacture, distribution	14.997	0.000217445	22.6925	0.000329025	61.7111	0.000894767	100.73	0.00146051
Mongolia - Water	1047.25	0.000161668	1580.13	0.000243931	4252.11	0.000656414	6924.09	0.0010689
Mongolia - Construction	156948	0.000370238	237812	0.000560994	630196	0.00148662	1.02258e+06	0.00241226
Mongolia - Trade	275986	0.00133037	407414	0.00196391	1.13419e+06	0.00546727	1.86096e+06	0.00897064
Mongolia - Transport nec	147709	0.000454589	221511	0.000681721	597794	0.00183977	974079	0.00299782
Mongolia - Water transport	15767	0.000855536	23300.5	0.00126431	64336.2	0.00349095	105372	0.0057176
Mongolia - Air transport	20376.8	0.000209344	30928.5	0.000317748	84383.3	0.000866922	137839	0.0014161
Mongolia - Communication	5319.76	0.000101907	8138.88	0.000155912	21907.4	0.000419667	35676	0.000683423
Mongolia - Financial services nec	903.427	8.22743e-05	1355.15	0.000123413	3663.55	0.000333637	5971.96	0.000543861
Mongolia - Insurance	915.923	0.000118063	1369.47	0.000176526	3720.61	0.000479589	6071.76	0.000782653
Mongolia - Business services nec	23685	0.000247156	36583.2	0.000381749	98654.6	0.00102947	160727	0.0016772
Mongolia - Recreational and other services	18922.5	0.000640068	29010.5	0.000981301	79382.4	0.00268516	129756	0.00438909
Mongolia - Public Administration, Defense, Education, Health	159583	0.000314885	245387	0.00048419	668481	0.00131903	1.09158e+06	0.00215388
Mongolia - Dwellings	9846.35	6.41177e-05	15025	9.78402e-05	39737.3	0.000258762	64449.6	0.000419685
Taiwan - Paddy rice	1.79717	0.000358769	11.6347	0.00232263	21.447	0.00428148	31.2594	0.00624032
Taiwan - Wheat	0.0062225	4.71652e-07	0.0225959	1.71272e-06	0.0448744	3.40139e-06	0.0671529	5.09005e-06
Taiwan - Cereal grains nec	35503.7	0.000267814	224154	0.00169086	414715	0.00312831	605275	0.00456576
Taiwan - Vegetables, fruit, nuts	476627	0.000118732	2.79333e+06	0.000695841	5.21029e+06	0.00129792	7.62725e+06	0.00190001
Taiwan - Oil seeds	4774.3	0.0258263	30435.2	0.164638	56250.4	0.304284	82065.6	0.44393
Taiwan - Sugar cane, sugar beet	14.237	0.000366022	92.2098	0.00237065	169.917	0.00436845	247.625	0.00636625
Taiwan - Plant-based fibers	851.21	6.0188e-05	2770.52	0.0001959	5808.81	0.000410734	8847.09	0.000625567
Taiwan - Crops nec	17370.6	0.000323365	113262	0.00210844	208551	0.00388231	303840	0.00565618
Taiwan - Bovine cattle, sheep and goats, horses	32393.3	0.00171264	207909	0.0109922	384693	0.0203388	561477	0.0296854
Taiwan - Animal products nec	236990	0.000206192	705621	0.000613922	1.51582e+06	0.00131883	2.32602e+06	0.00202374
Taiwan - Raw milk	114.156	0.00184763	702.225	0.0113656	1308.09	0.0211716	1913.95	0.0309776
Taiwan - Wool, silk-worm cocoons	99.1366	0.000599477	309.007	0.00186856	636.055	0.00384621	963.102	0.00582386
Taiwan - Forestry	177930	0.00281006	792560	0.0125169	1.54912e+06	0.0244653	2.30568e+06	0.0364137
Taiwan - Fishing	57927.1	2.85101e-05	169312	8.33307e-05	359864	0.000177115	550416	0.0002709
Taiwan - Coal	0.000378173	1.16139e-05	0.00128619	3.94996e-05	0.00242252	7.43967e-05	0.00355884	0.000109294
Taiwan - Oil	2.16271e-05	1.39163e-06	7.1005e-05	4.56894e-06	0.000140653	9.05057e-06	0.0002103	1.35322e-05
Taiwan - Gas	5.37651	1.24765e-05	16.3656	3.79774e-05	33.6523	7.80924e-05	50.939	0.000118207
Taiwan - Minerals nec	218.66	1.03356e-05	678.903	3.20902e-05	1294.1	6.11692e-05	1909.29	9.0248e-05
Taiwan - Bovine meat products	311111	0.000145337	1.11605e+06	0.000521371	2.29163e+06	0.00107055	3.4672e+06	0.00161972
Taiwan - Meat products nec	517017	0.000168733	1.5568e+06	0.000508074	3.32137e+06	0.00108396	5.08593e+06	0.00165984
Taiwan - Vegetable oils and fats	570315	0.000981405	1.63723e+06	0.00281736	3.58201e+06	0.00616396	5.52678e+06	0.00951055
Taiwan - Dairy products	608395	0.000741135	3.6296e+06	0.0044215	6.77958e+06	0.00825876	9.92957e+06	0.012096
Taiwan - Processed rice	468470	0.000279643	3.00843e+06	0.00179581	5.55213e+06	0.00331422	8.09583e+06	0.00483262
Taiwan - Sugar	21804.5	0.000192292	124626	0.00109907	232496	0.00205037	340366	0.00300167
Taiwan - Food products nec	1.58008e+06	0.000371966	4.41385e+06	0.00103906	9.63918e+06	0.00226915	1.48645e+07	0.00349924
Taiwan - Beverages and tobacco products	277559	6.05741e-05	1.11309e+06	0.000242919	2.14359e+06	0.000467814	3.1741e+06	0.00069271
Taiwan - Textiles	145509	6.27721e-05	448489	0.000193477	910809	0.000392921	1.37311e+06	0.000592356
Taiwan - Wearing apparel	94374.5	3.32409e-05	296428	0.000104409	597173	0.000210338	897907	0.000316264
Taiwan - Leather products	102779	0.000140636	281506	0.000385192	596638	0.000816397	911773	0.00124761
Taiwan - Wood products	122973	0.00027211	424063	0.000938347	787596	0.00174276	1.15113e+06	0.00254717
Taiwan - Paper products, publishing	40084.4	2.30097e-05	135211	7.76153e-05	260715	0.000149659	386219	0.000221701
Taiwan - Petroleum, coal products	47735.6	8.73325e-06	168533	3.08333e-05	309091	5.65484e-05	449649	8.22634e-05
Taiwan - Chemical, rubber, plastic products	188198	2.56088e-05	601013	8.17818e-05	1.18505e+06	0.000161254	1.76909e+06	0.000240726
Taiwan - Mineral products nec	4058.03	8.8071e-06	12727.8	2.76231e-05	24705.6	5.36184e-05	36683.3	7.96135e-05
Taiwan - Ferrous metals	1791.18	9.69172e-06	5114.08	2.76713e-05	10246.5	5.54417e-05	15378.8	8.3212e-05
Taiwan - Metals nec	1364.4	1.31492e-05	3956.24	3.81274e-05	7864.98	7.57971e-05	11773.7	0.000113466
Taiwan - Metal products	26602.6	1.03973e-05	80228.2	3.13561e-05	158764	6.20507e-05	237300	9.27452e-05
Taiwan - Motor vehicles and parts	88452.1	1.12705e-05	264148	3.36576e-05	534152	6.80614e-05	804155	0.000102465
Taiwan - Transport equipment nec	41800.3	1.18364e-05	130498	3.69524e-05	260311	7.3711e-05	390124	0.000110469
Taiwan - Electronic equipment	480135	1.20089e-05	1.54093e+06	3.85411e-05	3.0832e+06	7.71156e-05	4.62546e+06	0.00011569
Taiwan - Machinery and equipment nec	338389	1.01314e-05	1.02295e+06	3.06273e-05	2.0482e+06	6.13237e-05	3.07346e+06	9.20199e-05
Taiwan - Manufactures nec	179239	5.12015e-05	601461	0.000171813	1.15149e+06	0.000328935	1.70152e+06	0.000486056
Taiwan - Electricity	22526.3	7.33593e-06	73954.6	2.40841e-05	140703	4.58215e-05	207451	6.75587e-05
Taiwan - Gas manufacture, distribution	193.398	5.56879e-06	643.88	1.85402e-05	1241.08	3.57364e-05	1838.29	5.29325e-05
Taiwan - Water	1346.32	2.91786e-06	4437.18	9.61669e-06	8709.49	1.8876e-05	12981.8	2.81354e-05
Taiwan - Construction	526020	1.71657e-05	1.76564e+06	5.76186e-05	3.37858e+06	0.000110254	4.99152e+06	0.000162889
Taiwan - Trade	156180	3.3373e-06	512011	1.09408e-05	1.01522e+06	2.16935e-05	1.51843e+06	3.24462e-05
Taiwan - Transport nec	26916.3	4.22967e-06	92492.4	1.45344e-05	175484	2.75758e-05	258475	4.06172e-05
Taiwan - Water transport	19045.7	8.11761e-06	60195.1	2.56562e-05	119595	5.09735e-05	178995	7.62908e-05
Taiwan - Air transport	23114	5.25524e-06	75473.8	1.71599e-05	147460	3.35267e-05	219445	4.98934e-05
Taiwan - Communication	9905.94	2.10671e-06	32733.1	6.96139e-06	64451.7	1.3707e-05	96170.2	2.04526e-05
Taiwan - Financial services nec	12416.9	1.66035e-06	42638	5.70142e-06	83413.5	1.11538e-05	124189	1.66061e-05
Taiwan - Insurance	18145.7	2.09417e-06	58216	6.71864e-06	116534	1.3449e-05	174851	2.01793e-05
Taiwan - Business services nec	18802.6	4.85824e-06	62919.1	1.62571e-05	122791	3.17269e-05	182663	4.71966e-05
Taiwan - Recreational and other services	53867.3	4.56518e-06	176168	1.493e-05	352035	2.98345e-05	527901	4.47389e-05
Taiwan - Public Administration, Defense, Education, Health	294668	4.51391e-06	958906	1.46891e-05	1.9251e+06	2.94899e-05	2.89129e+06	4.42907e-05
Taiwan - Dwellings	79367.1	2.29792e-06	277179	8.0252e-06	528913	1.53137e-05	780646	2.26021e-05
Rest of East Asia - Paddy rice	25.2099	0.0160272	65.278	0.0415005	165.189	0.105019	265.1	0.168537
Rest of East Asia - Wheat	47214.5	0.000684035	133530	0.00193456	322949	0.00467883	512368	0.0074231
Rest of East Asia - Cereal grains nec	61967	0.183612	160431	0.475368	405897	1.2027	651362	1.93003
Rest of East Asia - Vegetables, fruit, nuts	356746	0.00303099	924146	0.00785174	2.33562e+06	0.0198439	3.74708e+06	0.031836
Rest of East Asia - Oil seeds	8913.63	0.121833	23078.8	0.315445	58362.5	0.797709	93646.2	1.27997
Rest of East Asia - Sugar cane, sugar beet	28.8474	0.000296026	75.6942	0.000776757	181.214	0.00185958	286.735	0.00294241
Rest of East Asia - Plant-based fibers	18459.8	0.022637	48124.9	0.0590149	121471	0.148958	194816	0.238901
Rest of East Asia - Crops nec	163510	0.0157916	423543	0.040905	1.07031e+06	0.103369	1.71708e+06	0.165832
Rest of East Asia - Bovine cattle, sheep and goats, horses	379201	0.000348716	1.00825e+06	0.000927195	2.54946e+06	0.0023445	4.09066e+06	0.0037618
Rest of East Asia - Animal products nec	106967	0.00042309	281732	0.00111434	699294	0.00276594	1.11686e+06	0.00441754
Rest of East Asia - Raw milk	20741.3	0.000627975	55021.3	0.00166586	138034	0.0041792	221046	0.00669254
Rest of East Asia - Wool, silk-worm cocoons	37600.3	0.000160093	97773.6	0.000416296	245129	0.0010437	392485	0.0016711
Rest of East Asia - Forestry	47834.4	0.00737085	119579	0.018426	295056	0.0454655	470534	0.072505
Rest of East Asia - Fishing	664.098	7.29223e-05	1747.61	0.000191899	4171.1	0.000458014	6594.59	0.000724129
Rest of East Asia - Coal	167.009	3.13399e-05	437.182	8.20388e-05	1043.53	0.000195822	1649.87	0.000309605
Rest of East Asia - Oil	0.372957	2.28878e-05	0.976737	5.99409e-05	2.3225	0.000142529	3.66827	0.000225116
Rest of East Asia - Gas	0.0186874	1.96049e-05	0.0489069	5.13081e-05	0.117029	0.000122775	0.185151	0.000194241
Rest of East Asia - Minerals nec	923.022	2.91821e-05	2405.19	7.60422e-05	5723.86	0.000180965	9042.52	0.000285887
Rest of East Asia - Bovine meat products	88813.2	0.000253624	232016	0.000662568	578267	0.00165136	924518	0.00264014
Rest of East Asia - Meat products nec	13744.1	0.000232575	34595.5	0.000585415	84832.8	0.00143552	135070	0.00228562
Rest of East Asia - Vegetable oils and fats	3365.47	0.00122179	7865.18	0.00285535	19135.6	0.00694694	30406.3	0.0110386
Rest of East Asia - Dairy products	12881.7	0.000294982	33703.7	0.000771793	83342.2	0.00190849	132981	0.00304518
Rest of East Asia - Processed rice	424734	0.0103081	1.0998e+06	0.0266917	2.7816e+06	0.0675084	4.4634e+06	0.108325
Rest of East Asia - Sugar	117.606	8.16774e-05	353.713	0.000245654	787.235	0.000546735	1220.76	0.000847817
Rest of East Asia - Food products nec	276681	0.000736992	721140	0.00192089	1.75804e+06	0.00468286	2.79494e+06	0.00744484
Rest of East Asia - Beverages and tobacco products	112423	0.0004437	386843	0.00152676	831966	0.00328352	1.27709e+06	0.00504029
Rest of East Asia - Textiles	41119.9	0.00015516	105764	0.000399085	231314	0.000872829	356864	0.00134657
Rest of East Asia - Wearing apparel	136616	0.000118301	344949	0.000298705	790228	0.000684291	1.2355e+06	0.00106987
Rest of East Asia - Leather products	49772.9	0.000304419	129071	0.000789417	319841	0.00195619	510611	0.00312297
Rest of East Asia - Wood products	12416	0.00120497	30957.7	0.00300442	75860	0.00736217	120762	0.0117199
Rest of East Asia - Paper products, publishing	2961.77	4.49927e-05	7645.65	0.000116146	17940.4	0.000272535	28235.1	0.000428924
Rest of East Asia - Petroleum, coal products	2650.73	1.87861e-05	6785.28	4.80881e-05	16054.9	0.000113783	25324.5	0.000179477
Rest of East Asia - Chemical, rubber, plastic products	8256.37	6.15804e-05	21802.4	0.000162614	50034.5	0.000373184	78266.7	0.000583755
Rest of East Asia - Mineral products nec	667.578	4.21423e-05	1731.48	0.000109303	4082.3	0.000257705	6433.13	0.000406105
Rest of East Asia - Ferrous metals	213.208	3.36099e-05	547.072	8.62399e-05	1255.74	0.000197953	1964.4	0.000309666
Rest of East Asia - Metals nec	884.75	3.70591e-05	2219.22	9.29556e-05	4950.29	0.000207351	7681.34	0.000321745
Rest of East Asia - Metal products	1156.05	2.91999e-05	3029.16	7.65112e-05	7138.97	0.000180318	11248.8	0.000284124
Rest of East Asia - Motor vehicles and parts	16885.8	3.34422e-05	44437.7	8.80083e-05	105573	0.000209086	166708	0.000330163
Rest of East Asia - Transport equipment nec	2014.9	3.24733e-05	5267.79	8.48988e-05	12539.7	0.000202097	19811.5	0.000319294
Rest of East Asia - Electronic equipment	24724.6	3.1274e-05	65311.1	8.26116e-05	154950	0.000195996	244589	0.00030938
Rest of East Asia - Machinery and equipment nec	24941.7	2.89632e-05	65572	7.61447e-05	155744	0.000180855	245915	0.000285566
Rest of East Asia - Manufactures nec	16054.5	0.000105099	41383.4	0.000270911	99815.4	0.00065343	158247	0.00103595
Rest of East Asia - Electricity	2984.09	2.47877e-05	8093	6.72254e-05	18627.7	0.000154733	29162.4	0.00024224
Rest of East Asia - Gas manufacture, distribution	13.5285	2.81482e-05	35.4765	7.38145e-05	84.7857	0.00017641	134.095	0.000279006
Rest of East Asia - Water	1851.96	2.67656e-05	4866.15	7.03284e-05	11564.1	0.000167131	18262	0.000263933
Rest of East Asia - Construction	473339	9.21879e-05	1.21131e+06	0.000235915	2.93515e+06	0.000571652	4.65899e+06	0.000907388
Rest of East Asia - Trade	323851	9.19767e-05	860305	0.000244335	2.09654e+06	0.000595439	3.33278e+06	0.000946543
Rest of East Asia - Transport nec	177906	6.99151e-05	458220	0.000180076	1.10575e+06	0.000434548	1.75328e+06	0.00068902
Rest of East Asia - Water transport	25185.5	8.29804e-05	65890.4	0.000217094	157252	0.000518109	248613	0.000819123
Rest of East Asia - Air transport	44302	3.69963e-05	117186	9.78616e-05	281232	0.000234855	445278	0.000371849
Rest of East Asia - Communication	8956.14	1.96273e-05	23715.9	5.19732e-05	56630.2	0.000124105	89544.4	0.000196236
Rest of East Asia - Financial services nec	1516.53	1.34079e-05	4030.95	3.56383e-05	9621.41	8.50645e-05	15211.9	0.000134491
Rest of East Asia - Insurance	5653.64	1.79985e-05	15065.6	4.79618e-05	35877.1	0.000114216	56688.5	0.000180469
Rest of East Asia - Business services nec	52346.4	4.51332e-05	139225	0.00012004	334066	0.000288033	528907	0.000456025
Rest of East Asia - Recreational and other services	139885	0.000110542	363937	0.000287594	901375	0.000712295	1.43881e+06	0.00113699
Rest of East Asia - Public Administration, Defense, Education, Health	255626	5.1041e-05	667662	0.000133312	1.63797e+06	0.000327054	2.60827e+06	0.000520795
Rest of East Asia - Dwellings	20406.1	1.12721e-05	52794.2	2.9163e-05	127231	7.02812e-05	201668	0.000111399
Cambodia - Paddy rice	156142	0.00949717	686941	0.0417824	1.21719e+06	0.0740342	1.74744e+06	0.106286
Cambodia - Wheat	1441.4	0.00705774	3971.17	0.0194447	6825.26	0.0334196	9679.44	0.0473949
Cambodia - Cereal grains nec	16555	0.00362564	75255.8	0.0164815	133583	0.0292554	191909	0.0420293
Cambodia - Vegetables, fruit, nuts	367734	0.00199369	1.55155e+06	0.00841181	2.76672e+06	0.0149999	3.9819e+06	0.0215881
Cambodia - Oil seeds	102686	0.00340789	448448	0.0148829	797249	0.0264587	1.14605e+06	0.0380346
Cambodia - Sugar cane, sugar beet	1478.5	0.00123501	7288.55	0.0060882	12804.7	0.0106959	18320.9	0.0153036
Cambodia - Plant-based fibers	42.8233	0.000323121	175.789	0.00132641	311.003	0.00234666	446.217	0.00336691
Cambodia - Crops nec	115630	0.00162218	500380	0.00701989	887503	0.0124509	1.27463e+06	0.0178819
Cambodia - Bovine cattle, sheep and goats, horses	976916	0.0166612	4.56521e+06	0.0778594	8.06291e+06	0.137512	1.15606e+07	0.197165
Cambodia - Animal products nec	321919	0.00163364	1.39395e+06	0.00707386	2.47217e+06	0.0125455	3.55039e+06	0.0180171
Cambodia - Raw milk	33.0968	0.020443	142.417	0.0879669	250.741	0.154875	359.065	0.221784
Cambodia - Wool, silk-worm cocoons	1.50259	0.00368537	4.22006	0.0103504	7.26989	0.0178307	10.3198	0.0253111
Cambodia - Forestry	198705	0.00800329	798292	0.032153	1.42822e+06	0.0575246	2.05814e+06	0.0828962
Cambodia - Fishing	31474.4	9.83304e-05	135576	0.000423559	240887	0.000752565	346198	0.00108157
Cambodia - Coal	0.00033358	2.45346e-05	0.00148965	0.000109562	0.00265185	0.000195042	0.00381406	0.000280522
Cambodia - Oil	2.25917e-05	3.06667e-05	8.23003e-05	0.000111717	0.000153831	0.000208815	0.000225361	0.000305912
Cambodia - Gas	5.80042e-05	3.66281e-05	0.000229488	0.000144915	0.000417379	0.000263563	0.00060527	0.000382211
Cambodia - Minerals nec	13.7663	0.000260461	56.9406	0.00107733	101.859	0.00192719	146.777	0.00277705
Cambodia - Bovine meat products	667613	0.0132015	3.11698e+06	0.0616355	5.50551e+06	0.108867	7.89404e+06	0.156098
Cambodia - Meat products nec	257455	0.00140495	1.11627e+06	0.00609154	1.98017e+06	0.0108059	2.84407e+06	0.0155203
Cambodia - Vegetable oils and fats	49115.5	0.00192856	214569	0.00842524	381093	0.014964	547617	0.0215027
Cambodia - Dairy products	18109.5	0.00209862	83422.8	0.00966748	147724	0.017119	212025	0.0245706
Cambodia - Processed rice	3.58154e+06	0.0090588	1.57535e+07	0.0398454	2.79134e+07	0.0706014	4.00733e+07	0.101357
Cambodia - Sugar	19074.5	0.000660523	90790.1	0.00314394	160057	0.00554255	229323	0.00794114
Cambodia - Food products nec	878974	0.00160286	3.80767e+06	0.00694352	6.75184e+06	0.0123124	9.69601e+06	0.0176813
Cambodia - Beverages and tobacco products	53310	0.000786163	239398	0.00353041	425228	0.00627084	611058	0.00901127
Cambodia - Textiles	231165	0.000429866	1.0054e+06	0.00186962	1.80121e+06	0.00334947	2.59702e+06	0.00482932
Cambodia - Wearing apparel	388540	0.000179261	1.52897e+06	0.000705422	2.82385e+06	0.00130284	4.11872e+06	0.00190025
Cambodia - Leather products	392578	0.00107283	1.76907e+06	0.00483448	3.14221e+06	0.00858699	4.51536e+06	0.0123395
Cambodia - Wood products	192368	0.00397282	773519	0.0159748	1.38394e+06	0.0285813	1.99436e+06	0.0411878
Cambodia - Paper products, publishing	7970.83	0.000680381	33243.9	0.00283766	59425.7	0.00507251	85607.5	0.00730736
Cambodia - Petroleum, coal products	104.253	8.90303e-05	452.379	0.000386323	806.813	0.000689003	1161.25	0.000991682
Cambodia - Chemical, rubber, plastic products	21036.6	0.000835292	90119.9	0.00357836	160742	0.00638252	231364	0.00918669
Cambodia - Mineral products nec	28101.6	0.00137819	113692	0.00557581	203369	0.00997382	293045	0.0143718
Cambodia - Ferrous metals	19.4905	7.74126e-05	77.4591	0.000307653	139.542	0.000554233	201.624	0.000800813
Cambodia - Metals nec	322.369	0.000254845	1329.5	0.00105102	2378.53	0.00188031	3427.55	0.00270961
Cambodia - Metal products	2379.28	0.000151265	9707.44	0.000617161	17411.1	0.00110693	25114.8	0.0015967
Cambodia - Motor vehicles and parts	37921.6	0.000154527	156529	0.000637843	281206	0.00114589	405883	0.00165394
Cambodia - Transport equipment nec	5084.13	0.000126261	20748.7	0.000515279	37418	0.000929251	54087.3	0.00134322
Cambodia - Electronic equipment	14827.2	0.000150223	61461	0.000622696	110316	0.00111767	159171	0.00161265
Cambodia - Machinery and equipment nec	8641.08	0.000143323	35699.2	0.000592117	64108.7	0.00106333	92518.2	0.00153453
Cambodia - Manufactures nec	132414	0.00105192	546073	0.00433812	976057	0.00775401	1.40604e+06	0.0111699
Cambodia - Electricity	3647.3	2.13563e-05	15136.7	8.86309e-05	27318.4	0.000159959	39500.1	0.000231288
Cambodia - Gas manufacture, distribution	0.00460773	2.66588e-05	0.0184823	0.000106933	0.0336648	0.000194774	0.0488472	0.000282614
Cambodia - Water	553.778	6.93788e-05	2351.31	0.000294579	4208.61	0.000527265	6065.9	0.000759951
Cambodia - Construction	391250	0.000440037	1.58416e+06	0.0017817	2.83527e+06	0.00318882	4.08639e+06	0.00459595
Cambodia - Trade	160329	0.00027801	710599	0.00123218	1.26161e+06	0.00218763	1.81262e+06	0.00314309
Cambodia - Transport nec	11701.1	5.19563e-05	49546.3	0.00022	88789.2	0.000394249	128032	0.000568498
Cambodia - Water transport	3545.52	0.000111826	15219.6	0.000480027	27209.7	0.000858192	39199.7	0.00123636
Cambodia - Air transport	16276.6	7.63713e-05	69410.9	0.000325682	124261	0.000583044	179111	0.000840406
Cambodia - Communication	1170.07	4.41548e-05	5084.2	0.000191861	9051.45	0.000341572	13018.7	0.000491283
Cambodia - Financial services nec	1345.17	0.000187388	5809.9	0.000809344	10354.1	0.00144237	14898.2	0.00207539
Cambodia - Insurance	2963.5	0.000242105	12755.1	0.00104203	22766.7	0.00185994	32778.4	0.00267785
Cambodia - Business services nec	81431.5	0.000726871	359961	0.00321307	639257	0.00570612	918554	0.00819917
Cambodia - Recreational and other services	715585	0.000847048	3.1762e+06	0.00375971	5.63387e+06	0.00666889	8.09154e+06	0.00957807
Cambodia - Public Administration, Defense, Education, Health	188623	0.000379004	824383	0.00165645	1.46575e+06	0.00294517	2.10713e+06	0.0042339
Cambodia - Dwellings	35669.2	8.4998e-05	155247	0.000369946	275934	0.000657538	396622	0.000945131
Cambodia - Paddy rice	1450.07	0.00232299	7264.76	0.011638	12710.2	0.0203615	18155.6	0.029085
Indonesia - Wheat	392.1	0.00205405	1973.43	0.010338	3455.97	0.0181044	4938.5	0.0258708
Indonesia - Cereal grains nec	1.40875e+06	0.00154093	7.85688e+06	0.00859411	1.37498e+07	0.01504	1.96428e+07	0.0214859
Indonesia - Vegetables, fruit, nuts	5.63995e+06	0.000553944	2.84233e+07	0.00279168	4.97939e+07	0.00489065	7.11645e+07	0.00698962
Indonesia - Oil seeds	2.99877e+06	0.00248865	1.44507e+07	0.0119925	2.52976e+07	0.0209942	3.61445e+07	0.029996
Indonesia - Sugar cane, sugar beet	2745.15	0.00138278	13735.3	0.00691875	24063.8	0.0121214	34392.3	0.017324
Indonesia - Plant-based fibers	48319.9	0.0234306	241486	0.117098	422975	0.205103	604464	0.293108
Indonesia - Crops nec	5.17663e+06	0.00235365	2.59931e+07	0.0118182	4.55193e+07	0.0206962	6.50455e+07	0.0295741
Indonesia - Bovine cattle, sheep and goats, horses	4.13166e+06	0.00620468	2.24329e+07	0.0336884	3.93091e+07	0.059032	5.61853e+07	0.0843756
Indonesia - Animal products nec	1.42004e+06	0.000318026	5.87867e+06	0.00131656	1.0528e+07	0.00235781	1.51774e+07	0.00339906
Indonesia - Raw milk	315274	0.00640142	1.70952e+06	0.0347106	2.99565e+06	0.0608245	4.28178e+06	0.0869385
Indonesia - Wool, silk-worm cocoons	20867.1	0.000300157	92087.1	0.0013246	163799	0.00235612	235511	0.00338764
Indonesia - Forestry	931246	0.00327024	5.0619e+06	0.0177758	8.89258e+06	0.0312279	1.27233e+07	0.0446801
Indonesia - Fishing	982417	0.000175041	4.77209e+06	0.000850262	8.38915e+06	0.00149473	1.20062e+07	0.0021392
Indonesia - Coal	489.822	9.54442e-06	2399.52	4.67557e-05	4231.71	8.24569e-05	6063.91	0.000118158
Indonesia - Oil	0.316381	7.55839e-06	1.53805	3.67442e-05	2.7108	6.47613e-05	3.88355	9.27784e-05
Indonesia - Gas	6159.8	6.94809e-06	30001.3	3.38406e-05	52856.8	5.9621e-05	75712.3	8.54014e-05
Indonesia - Minerals nec	5718.03	1.87668e-05	27986.3	9.18522e-05	49425.6	0.000162217	70864.9	0.000232582
Indonesia - Bovine meat products	4.1228e+06	0.00466991	2.1931e+07	0.0248413	3.84199e+07	0.0435184	5.49088e+07	0.0621954
Indonesia - Meat products nec	277110	0.000125017	1.26491e+06	0.000570659	2.24697e+06	0.00101371	3.22903e+06	0.00145677
Indonesia - Vegetable oils and fats	9.45107e+06	0.00102605	4.46861e+07	0.00485134	7.88921e+07	0.00856491	1.13098e+08	0.0122784
Indonesia - Dairy products	4.22943e+06	0.00223595	2.25233e+07	0.0119073	3.95194e+07	0.0208925	5.65155e+07	0.0298777
Indonesia - Processed rice	1.8375e+07	0.00191103	9.20338e+07	0.00957166	1.61027e+08	0.0167471	2.30021e+08	0.0239225
Indonesia - Sugar	1.22862e+06	0.000881026	6.07512e+06	0.00435637	1.06555e+07	0.00764089	1.52359e+07	0.0109254
Indonesia - Food products nec	1.21967e+07	0.000691495	4.91265e+07	0.00278525	8.80655e+07	0.00499291	1.27005e+08	0.00720059
Indonesia - Beverages and tobacco products	3.59872e+06	0.000539134	1.61842e+07	0.00242459	2.90506e+07	0.00435214	4.1917e+07	0.00627969
Indonesia - Textiles	1.2132e+06	0.000169208	4.83405e+06	0.000674216	8.85035e+06	0.00123438	1.28665e+07	0.00179452
Indonesia - Wearing apparel	1.60495e+06	0.000317594	5.61823e+06	0.00111176	1.0436e+07	0.00206512	1.52533e+07	0.00301839
Indonesia - Leather products	1.80522e+06	0.000428591	9.33921e+06	0.0022173	1.64762e+07	0.00391175	2.36132e+07	0.00560621
Indonesia - Wood products	1.27905e+06	0.000676368	6.7904e+06	0.0035908	1.19633e+07	0.00632628	1.71363e+07	0.00906175
Indonesia - Paper products, publishing	917895	0.000361727	4.52636e+06	0.00178376	7.9738e+06	0.00314234	1.14212e+07	0.00450091
Indonesia - Petroleum, coal products	129654	1.62618e-05	556811	6.98377e-05	985273	0.000123577	1.41374e+06	0.000177317
Indonesia - Chemical, rubber, plastic products	1.7048e+06	0.000160574	8.29278e+06	0.00078109	1.46491e+07	0.00137979	2.10054e+07	0.00197849
Indonesia - Mineral products nec	27443.9	3.59242e-05	131735	0.000172442	232628	0.000304511	333521	0.000436581
Indonesia - Ferrous metals	1922.23	4.06811e-05	8961.52	0.000189658	15921.9	0.000336964	22882.2	0.000484269
Indonesia - Metals nec	3373.76	1.83571e-05	15621	8.49957e-05	27806.1	0.000151297	39991.2	0.000217597
Indonesia - Metal products	50518	7.16298e-05	237553	0.000336828	421913	0.000598232	606271	0.000859636
Indonesia - Motor vehicles and parts	163649	4.32342e-05	744787	0.000196764	1.32852e+06	0.00035098	1.91226e+06	0.000505196
Indonesia - Transport equipment nec	272710	5.07502e-05	1.29118e+06	0.000240284	2.29133e+06	0.000426406	3.29147e+06	0.000612529
Indonesia - Electronic equipment	356706	7.12747e-05	1.64879e+06	0.000329451	2.94301e+06	0.000588053	4.23722e+06	0.000846654
Indonesia - Machinery and equipment nec	322735	4.50712e-05	1.46622e+06	0.000204763	2.62834e+06	0.000367058	3.79045e+06	0.000529352
Indonesia - Manufactures nec	471953	0.000124962	2.30008e+06	0.000609004	4.07075e+06	0.00107784	5.84141e+06	0.00154667
Indonesia - Electricity	79456.1	2.03608e-05	360811	9.24584e-05	640129	0.000164034	919447	0.00023561
Indonesia - Gas manufacture, distribution	2178.37	2.76831e-05	10543.8	0.000133993	18618.3	0.000236605	26692.8	0.000339217
Indonesia - Water	17586.8	3.25976e-05	83978.4	0.000155656	148409	0.00027508	212840	0.000394505
Indonesia - Construction	9.24324e+06	0.000118319	4.72284e+07	0.000604551	8.33776e+07	0.00106728	1.19527e+08	0.00153001
Indonesia - Trade	4.85991e+06	0.000138561	2.35139e+07	0.000670407	4.1436e+07	0.00118139	5.93581e+07	0.00169236
Indonesia - Transport nec	270314	4.23557e-05	1.27461e+06	0.000199719	2.25735e+06	0.000353706	3.2401e+06	0.000507693
Indonesia - Water transport	280700	0.000219608	1.26954e+06	0.000993236	2.24953e+06	0.00175994	3.22953e+06	0.00252665
Indonesia - Air transport	225859	4.1919e-05	1.04124e+06	0.000193252	1.85409e+06	0.000344117	2.66695e+06	0.000494982
Indonesia - Communication	88266.8	2.38508e-05	419559	0.00011337	742532	0.000200641	1.0655e+06	0.000287913
Indonesia - Financial services nec	101386	1.94968e-05	490574	9.43386e-05	866909	0.000166709	1.24324e+06	0.000239079
Indonesia - Insurance	22758.1	1.70829e-05	107886	8.09824e-05	191464	0.000143719	275043	0.000206456
Indonesia - Business services nec	225303	5.88871e-05	1.06703e+06	0.000278887	1.8885e+06	0.000493594	2.70997e+06	0.0007083
Indonesia - Recreational and other services	1.18522e+06	0.000138168	5.55909e+06	0.000648055	9.83464e+06	0.00114648	1.41102e+07	0.00164491
Indonesia - Public Administration, Defense, Education, Health	3.82787e+06	8.65129e-05	1.87445e+07	0.000423641	3.30483e+07	0.000746919	4.73521e+07	0.0010702
Indonesia - Dwellings	384445	7.28805e-06	1.88976e+06	3.58248e-05	3.32732e+06	6.30771e-05	4.76488e+06	9.03295e-05
Indonesia - Paddy rice	973715	0.00332378	3.31165e+06	0.0113043	5.92364e+06	0.0202203	8.53562e+06	0.0291363
Lao People's Democratic Republic - Wheat	0.0464681	5.10556e-05	0.153873	0.000169063	0.285381	0.000313555	0.416889	0.000458046
Lao People's Democratic Republic - Cereal grains nec	45606.9	0.00254729	120632	0.0067377	221005	0.0123438	321383	0.0179503
Lao People's Democratic Republic - Vegetables, fruit, nuts	122744	0.000682555	407060	0.00226358	731159	0.00406582	1.05526e+06	0.00586809
Lao People's Democratic Republic - Oil seeds	23952	0.00258317	70020.2	0.00755151	126691	0.0136633	183364	0.0197753
Lao People's Democratic Republic - Sugar cane, sugar beet	1812.84	0.000414473	5687.35	0.00130031	10303.8	0.00235579	14920.4	0.0034113
Lao People's Democratic Republic - Plant-based fibers	1659.48	0.000734746	5695.29	0.00252162	10244.9	0.00453601	14794.7	0.00655042
Lao People's Democratic Republic - Crops nec	66286.5	0.00244823	228620	0.00844388	409304	0.0151173	589988	0.0217907
Lao People's Democratic Republic - Bovine cattle, sheep and goats, horses	1.33e+06	0.0193978	4.19761e+06	0.0612214	7.54611e+06	0.110059	1.08946e+07	0.158896
Lao People's Democratic Republic - Animal products nec	98489.2	0.00148786	320366	0.00483971	575221	0.00868978	830077	0.0125398
Lao People's Democratic Republic - Raw milk	221.662	0.277508	699.495	0.875726	1257.51	1.57433	1815.53	2.27293
Lao People's Democratic Republic - Wool, silk-worm cocoons	0.0941745	8.98283e-05	0.32138	0.000306548	0.58777	0.000560644	0.85416	0.00081474
Lao People's Democratic Republic - Forestry	165289	0.00571134	522330	0.0180484	933464	0.0322546	1.3446e+06	0.0464608
Lao People's Democratic Republic - Fishing	17677.4	0.000200759	56878.4	0.00064596	102244	0.00116116	147609	0.00167637
Lao People's Democratic Republic - Coal	0.0324261	9.20254e-05	0.112033	0.000317949	0.203652	0.000577966	0.295271	0.000837982
Lao People's Democratic Republic - Oil	0.192255	8.127e-05	0.730637	0.000308855	1.32692	0.000560917	1.9232	0.000812978
Lao People's Democratic Republic - Gas	0.0244435	8.34469e-05	0.0870899	0.000297313	0.157762	0.00053858	0.228435	0.000779846
Lao People's Democratic Republic - Minerals nec	32.2215	0.000161841	107.221	0.000538544	193.126	0.000970025	279.031	0.00140151
Lao People's Democratic Republic - Bovine meat products	1.3135e+06	0.0190252	4.14644e+06	0.0600586	7.45407e+06	0.107967	1.07617e+07	0.155876
Lao People's Democratic Republic - Meat products nec	167994	0.00151876	546606	0.00494164	981414	0.00887256	1.41622e+06	0.0128035
Lao People's Democratic Republic - Vegetable oils and fats	34323.3	0.00333602	106635	0.0103643	192009	0.0186621	277383	0.02696
Lao People's Democratic Republic - Dairy products	4449.86	0.00248075	14134.2	0.0078797	25404.9	0.014163	36675.5	0.0204462
Lao People's Democratic Republic - Processed rice	1.58147e+06	0.00304976	5.18399e+06	0.009997	9.29662e+06	0.017928	1.34092e+07	0.0258589
Lao People's Democratic Republic - Sugar	82.0469	0.0116457	260.546	0.0369819	468.289	0.066469	676.033	0.0959561
Lao People's Democratic Republic - Food products nec	1.0223e+06	0.00230424	3.25154e+06	0.00732892	5.84531e+06	0.0131752	8.43908e+06	0.0190216
Lao People's Democratic Republic - Beverages and tobacco products	855342	0.00213228	2.74422e+06	0.00684107	4.93014e+06	0.0122904	7.11606e+06	0.0177397
Lao People's Democratic Republic - Textiles	15154.7	0.00035867	52362.7	0.00123928	94319	0.00223227	136275	0.00322526
Lao People's Democratic Republic - Wearing apparel	40172.1	0.000278257	138990	0.00096273	250847	0.00173752	362703	0.0025123
Lao People's Democratic Republic - Leather products	4045.45	0.000361412	13679.9	0.00122213	24585.4	0.00219641	35491	0.0031707
Lao People's Democratic Republic - Wood products	90869.5	0.00505428	287406	0.0159859	513628	0.0285687	739851	0.0411515
Lao People's Democratic Republic - Paper products, publishing	950.147	0.000771165	3032.46	0.00246122	5423.6	0.00440194	7814.74	0.00634266
Lao People's Democratic Republic - Petroleum, coal products	14180.1	0.000618001	45345.1	0.00197624	81126.9	0.00353568	116909	0.00509513
Lao People's Democratic Republic - Chemical, rubber, plastic products	662.819	0.000259922	2195.22	0.000860848	3936.47	0.00154367	5677.72	0.0022265
Lao People's Democratic Republic - Mineral products nec	68.3844	7.8274e-05	233.278	0.000267015	419.337	0.000479981	605.396	0.000692947
Lao People's Democratic Republic - Ferrous metals	36.1873	0.000444808	116.033	0.00142626	207.629	0.00255214	299.225	0.00367803
Lao People's Democratic Republic - Metals nec	1209.36	6.43974e-05	4144.82	0.000220708	7484.11	0.000398523	10823.4	0.000576337
Lao People's Democratic Republic - Metal products	63.1975	0.000123488	209.243	0.000408861	375.907	0.000734523	542.572	0.00106019
Lao People's Democratic Republic - Motor vehicles and parts	481.493	6.79685e-05	1675.37	0.000236498	3040.17	0.000429156	4404.97	0.000621814
Lao People's Democratic Republic - Transport equipment nec	117.864	8.63039e-05	381.56	0.000279391	705.846	0.000516844	1030.13	0.000754297
Lao People's Democratic Republic - Electronic equipment	636.461	0.000134762	2111.32	0.000447045	3806.03	0.000805877	5500.74	0.00116471
Lao People's Democratic Republic - Machinery and equipment nec	1621.57	8.96185e-05	5507.51	0.000304381	9963.67	0.000550658	14419.8	0.000796934
Lao People's Democratic Republic - Manufactures nec	1215.91	5.96939e-05	4101.88	0.000201378	7391.76	0.000362891	10681.6	0.000524404
Lao People's Democratic Republic - Electricity	25576.5	0.000489334	81734.6	0.00156376	146212	0.00279736	210690	0.00403095
Lao People's Democratic Republic - Gas manufacture, distribution	222.987	0.00130084	706.079	0.00411904	1262.13	0.00736283	1818.17	0.0106066
Lao People's Democratic Republic - Water	4914.6	0.000881297	15587.9	0.00279525	27868.1	0.00499737	40148.3	0.00719948
Lao People's Democratic Republic - Construction	51134.8	0.000108371	172600	0.000365795	310859	0.000658809	449118	0.000951823
Lao People's Democratic Republic - Trade	9217.84	5.35095e-05	30885.6	0.000179291	55474.6	0.00032203	80063.6	0.000464769
Lao People's Democratic Republic - Transport nec	7507.32	5.671e-05	24854.1	0.000187747	44668.1	0.000337421	64482.1	0.000487095
Lao People's Democratic Republic - Water transport	361.728	4.6888e-05	1205.43	0.00015625	2182.68	0.000282924	3159.94	0.000409599
Lao People's Democratic Republic - Air transport	1357.92	6.72503e-05	4470.02	0.000221376	8099.66	0.000401132	11729.3	0.000580889
Lao People's Democratic Republic - Communication	958.076	4.81804e-05	3209.62	0.000161408	5780.66	0.000290702	8351.7	0.000419996
Lao People's Democratic Republic - Financial services nec	42.1497	3.86176e-05	140.287	0.000128532	251.572	0.00023049	362.856	0.000332449
Lao People's Democratic Republic - Insurance	151.641	4.36596e-05	505.732	0.000145607	907.697	0.000261339	1309.66	0.00037707
Lao People's Democratic Republic - Business services nec	76.3356	4.6732e-05	253.746	0.000155341	456.719	0.000279599	659.692	0.000403858
Lao People's Democratic Republic - Recreational and other services	45831.5	0.00017612	152343	0.00058542	274575	0.00105513	396807	0.00152484
Lao People's Democratic Republic - Public Administration, Defense, Education, Health	21317.5	7.67549e-05	71702.7	0.000258169	129223	0.000465273	186742	0.000672376
Lao People's Democratic Republic - Dwellings	2100.93	2.88088e-05	7019.24	9.62508e-05	12575.4	0.000172439	18131.5	0.000248627
Lao People's Democratic Republic - Paddy rice	46.7431	0.00519221	201.52	0.0223847	354.963	0.0394292	508.406	0.0564736
Malaysia - Wheat	227.215	0.00236342	940.046	0.00977805	1666.78	0.0173374	2393.53	0.0248967
Malaysia - Cereal grains nec	10049	0.00361643	42061	0.0151369	74361.6	0.0267613	106662	0.0383856
Malaysia - Vegetables, fruit, nuts	258324	0.000941349	1.06924e+06	0.00389638	1.89384e+06	0.00690128	2.71844e+06	0.00990619
Malaysia - Oil seeds	426399	0.0014443	1.73571e+06	0.0058792	3.07515e+06	0.0104162	4.41459e+06	0.0149531
Malaysia - Sugar cane, sugar beet	37319.2	0.00108726	160277	0.00466952	283070	0.00824699	405863	0.0118245
Malaysia - Plant-based fibers	34682.4	0.00129737	145038	0.00542548	256785	0.00960562	368532	0.0137858
Malaysia - Crops nec	691747	0.00459509	2.88516e+06	0.0191653	5.09951e+06	0.0338746	7.31386e+06	0.048584
Malaysia - Bovine cattle, sheep and goats, horses	42448.1	0.0296916	191637	0.134046	336859	0.235626	482081	0.337206
Malaysia - Animal products nec	75301.3	0.000311232	285709	0.00118088	516141	0.00213329	746575	0.00308571
Malaysia - Raw milk	726.761	0.0300238	3273.69	0.135242	5756.51	0.237811	8239.33	0.340381
Malaysia - Wool, silk-worm cocoons	19.3886	0.000751823	78.9703	0.00306219	141.147	0.00547317	203.323	0.00788416
Malaysia - Forestry	204457	0.000907784	928072	0.00412061	1.63002e+06	0.00723723	2.33197e+06	0.0103538
Malaysia - Fishing	150861	0.000120961	568036	0.000455452	1.03022e+06	0.000826034	1.49242e+06	0.00119662
Malaysia - Coal	0.0389447	2.01844e-06	0.150399	7.79492e-06	0.274946	1.425e-05	0.399493	2.07051e-05
Malaysia - Oil	12.8994	1.2185e-05	51.0135	4.81881e-05	92.0744	8.69749e-05	133.135	0.000125761
Malaysia - Gas	4274.7	1.04575e-05	16838.2	4.11922e-05	30447.1	7.44846e-05	44056	0.000107777
Malaysia - Minerals nec	56.0375	3.22062e-05	217.079	0.000124761	395.053	0.000227047	573.027	0.000329333
Malaysia - Bovine meat products	6988.21	0.00285946	23599.8	0.00965664	41955.4	0.0171674	60310.8	0.0246781
Malaysia - Meat products nec	64245.8	0.000270204	243898	0.00102578	441812	0.00185817	639727	0.00269056
Malaysia - Vegetable oils and fats	4.15997e+06	0.000902451	1.67237e+07	0.00362799	2.98697e+07	0.00647985	4.30156e+07	0.00933167
Malaysia - Dairy products	1.12886e+06	0.00138375	4.73888e+06	0.00580889	8.45847e+06	0.0103683	1.21781e+07	0.0149278
Malaysia - Processed rice	1.52845e+06	0.0026743	6.54041e+06	0.0114436	1.15881e+07	0.0202755	1.66358e+07	0.0291073
Malaysia - Sugar	71298.7	0.00108745	306194	0.00467008	540780	0.00824799	775367	0.0118259
Malaysia - Food products nec	3.22868e+06	0.000886862	1.16375e+07	0.00319663	2.11823e+07	0.00581842	3.07273e+07	0.00844027
Malaysia - Beverages and tobacco products	319989	0.000321709	1.26113e+06	0.00126791	2.2727e+06	0.00228492	3.28431e+06	0.00330196
Malaysia - Textiles	97037.4	0.000157045	378022	0.000611788	688446	0.00111418	998868	0.00161656
Malaysia - Wearing apparel	175726	0.000153853	670563	0.000587098	1.23966e+06	0.00108536	1.80875e+06	0.00158361
Malaysia - Leather products	47327.3	0.000230283	181257	0.000881954	333507	0.00162276	485756	0.00236357
Malaysia - Wood products	412272	0.000365502	1.80505e+06	0.00160027	3.19606e+06	0.00283348	4.58707e+06	0.00406669
Malaysia - Paper products, publishing	115640	9.388e-05	465965	0.000378286	844068	0.000685242	1.22217e+06	0.000992198
Malaysia - Petroleum, coal products	97404.9	1.85323e-05	376755	7.16816e-05	681173	0.0001296	985589	0.000187518
Malaysia - Chemical, rubber, plastic products	883437	0.000186213	3.48591e+06	0.00073477	6.25608e+06	0.00131867	9.02623e+06	0.00190257
Malaysia - Mineral products nec	7101.81	3.49127e-05	27420.2	0.000134798	49870	0.000245162	72319.7	0.000355525
Malaysia - Ferrous metals	2991.95	2.59007e-05	10731.8	9.29029e-05	19912.8	0.000172381	29093.6	0.000251858
Malaysia - Metals nec	3895.84	3.42345e-05	14298.6	0.000125648	26383.6	0.000231844	38468.5	0.00033804
Malaysia - Metal products	24036.2	3.00467e-05	88453.7	0.000110572	162719	0.000203409	236984	0.000296244
Malaysia - Motor vehicles and parts	300524	3.75148e-05	1.11964e+06	0.000139766	2.07282e+06	0.000258753	3.026e+06	0.00037774
Malaysia - Transport equipment nec	25509.8	3.11319e-05	96286.2	0.000117507	176418	0.000215298	256548	0.000313089
Malaysia - Electronic equipment	1.26508e+06	4.13088e-05	4.81254e+06	0.000157144	8.87816e+06	0.0002899	1.29437e+07	0.000422653
Malaysia - Machinery and equipment nec	384893	3.86579e-05	1.46745e+06	0.000147388	2.68909e+06	0.000270087	3.91071e+06	0.000392784
Malaysia - Manufactures nec	51029.1	3.06031e-05	198404	0.000118986	361331	0.000216697	524256	0.000314406
Malaysia - Electricity	30365	1.38903e-05	116380	5.32377e-05	211161	9.65945e-05	305940	0.000139951
Malaysia - Gas manufacture, distribution	1787.85	1.65192e-05	6889.39	6.36559e-05	12507.9	0.000115569	18126.3	0.000167482
Malaysia - Water	15514.2	2.00228e-05	60402.3	7.79557e-05	110022	0.000141995	159640	0.000206033
Malaysia - Construction	535556	4.68587e-05	2.10662e+06	0.000184319	3.82182e+06	0.000334391	5.53701e+06	0.000484463
Malaysia - Trade	1.95872e+06	0.000109946	7.80578e+06	0.00043815	1.40349e+07	0.000787799	2.02639e+07	0.00113744
Malaysia - Transport nec	31035	1.73759e-05	120417	6.74193e-05	218896	0.000122556	317374	0.000177692
Malaysia - Water transport	58199.8	1.53507e-05	217195	5.72869e-05	400881	0.000105736	584566	0.000154184
Malaysia - Air transport	56584.7	1.78271e-05	213966	6.74103e-05	391364	0.0001233	568760	0.000179189
Malaysia - Communication	31154.1	1.13539e-05	121639	4.43306e-05	221053	8.05617e-05	320467	0.000116793
Malaysia - Financial services nec	19651.1	1.55634e-05	77938.3	6.17257e-05	140605	0.000111357	203271	0.000160987
Malaysia - Insurance	42663.2	1.17836e-05	165369	4.5675e-05	301247	8.32044e-05	437123	0.000120733
Malaysia - Business services nec	73154.1	2.28986e-05	286786	8.97694e-05	522075	0.000163419	757363	0.000237069
Malaysia - Recreational and other services	820765	3.63662e-05	3.1689e+06	0.000140407	5.7692e+06	0.00025562	8.36949e+06	0.000370833
Malaysia - Public Administration, Defense, Education, Health	61550.5	3.36782e-05	242679	0.000132785	438245	0.000239792	633810	0.000346798
Malaysia - Dwellings	76794.9	1.70746e-05	302064	6.71612e-05	547968	0.000121836	793871	0.00017651
Malaysia - Paddy rice	8.22693	0.00180542	53.6964	0.0117838	94.0039	0.0206293	134.311	0.0294749
Philippines - Wheat	29.3525	0.00149115	60.9874	0.00309825	153.45	0.00779551	245.915	0.0124929
Philippines - Cereal grains nec	545211	0.0025545	3.44659e+06	0.0161484	6.03751e+06	0.0282878	8.62842e+06	0.0404271
Philippines - Vegetables, fruit, nuts	1.68394e+06	0.000779091	1.08746e+07	0.00503125	1.90468e+07	0.0088122	2.7219e+07	0.0125931
Philippines - Oil seeds	1.25929e+06	0.006475	8.1789e+06	0.0420542	1.43139e+07	0.0735992	2.0449e+07	0.105144
Philippines - Sugar cane, sugar beet	1177.65	0.000753604	7927.92	0.00507326	13893.1	0.00889051	19858.2	0.0127078
Philippines - Plant-based fibers	8436.19	0.00240479	53790.1	0.0153332	94401.4	0.0269097	135013	0.0384862
Philippines - Crops nec	671353	0.00131585	4.31602e+06	0.00845939	7.56872e+06	0.0148347	1.08214e+07	0.0212099
Philippines - Bovine cattle, sheep and goats, horses	1.35372e+06	0.00869471	8.79261e+06	0.0564734	1.53897e+07	0.0988451	2.19867e+07	0.141217
Philippines - Animal products nec	220631	0.000165274	1.20826e+06	0.0009051	2.17204e+06	0.00162707	3.13582e+06	0.00234903
Philippines - Raw milk	429.664	0.00901876	2758.92	0.0579105	4836.96	0.101529	6914.99	0.145148
Philippines - Wool, silk-worm cocoons	2.87039	0.000432397	11.0824	0.00166946	20.6486	0.00311052	30.2149	0.00455158
Philippines - Forestry	719886	0.0131962	4.60316e+06	0.0843803	8.05561e+06	0.147667	1.15081e+07	0.210954
Philippines - Fishing	132296	4.18553e-05	722398	0.000228549	1.29846e+06	0.000410803	1.87453e+06	0.000593056
Philippines - Coal	0.101915	5.45957e-05	0.587406	0.000314671	1.04482	0.000559704	1.50222	0.000804736
Philippines - Oil	0.00059464	2.97164e-05	0.003487	0.000174258	0.00618645	0.00030916	0.00888589	0.000444061
Philippines - Gas	0.00430958	3.00278e-05	0.0236623	0.000164871	0.0424418	0.000295722	0.0612212	0.000426571
Philippines - Minerals nec	2547.22	4.06561e-05	15028.5	0.000239868	26613.3	0.000424773	38198	0.000609676
Philippines - Bovine meat products	2.4616e+06	0.00371566	1.58707e+07	0.0239561	2.77832e+07	0.0419374	3.96956e+07	0.0599186
Philippines - Meat products nec	637469	0.000136736	3.50536e+06	0.000751895	6.29785e+06	0.00135088	9.09032e+06	0.00194986
Philippines - Vegetable oils and fats	1.02797e+06	0.00193492	6.34241e+06	0.0119381	1.11914e+07	0.0210652	1.60403e+07	0.0301922
Philippines - Dairy products	234994	0.00028464	1.08843e+06	0.00131837	2.02445e+06	0.00245214	2.96047e+06	0.00358591
Philippines - Processed rice	5.12584e+06	0.00164124	3.34124e+07	0.0106983	5.84986e+07	0.0187307	8.35848e+07	0.026763
Philippines - Sugar	234066	0.00042977	1.55496e+06	0.00285508	2.72819e+06	0.00500925	3.90141e+06	0.00716342
Philippines - Food products nec	3.63457e+06	0.000598549	2.05436e+07	0.00338316	3.69248e+07	0.00608086	5.3306e+07	0.00877856
Philippines - Beverages and tobacco products	398117	0.000179533	2.10713e+06	0.000950222	3.76404e+06	0.00169741	5.42089e+06	0.00244457
Philippines - Textiles	75397	0.000143379	381808	0.000726065	695829	0.00132322	1.00985e+06	0.00192038
Philippines - Wearing apparel	297852	7.37273e-05	1.3127e+06	0.000324933	2.46097e+06	0.000609163	3.60923e+06	0.000893391
Philippines - Leather products	34510.7	9.32102e-05	161978	0.000437487	297550	0.000803654	433120	0.00116982
Philippines - Wood products	345158	0.00181652	2.17978e+06	0.0114719	3.8211e+06	0.02011	5.46243e+06	0.0287481
Philippines - Paper products, publishing	82357.9	0.000257155	494098	0.00154277	872869	0.00272545	1.25164e+06	0.00390812
Philippines - Petroleum, coal products	20690.4	1.38015e-05	110120	7.3455e-05	197680	0.000131862	285239	0.000190268
Philippines - Chemical, rubber, plastic products	574043	0.000257957	3.00129e+06	0.00134868	5.44359e+06	0.00244618	7.88579e+06	0.00354363
Philippines - Mineral products nec	6373.05	5.80296e-05	36643.3	0.000333654	65095.8	0.000592728	93548.2	0.0008518
Philippines - Ferrous metals	484.332	4.24715e-05	2748.25	0.000240997	4903.04	0.000429952	7057.81	0.000618907
Philippines - Metals nec	1389.37	2.16828e-05	6933.59	0.000108207	12461.3	0.000194472	17988.9	0.000280737
Philippines - Metal products	2800.44	3.074e-05	14535.3	0.000159552	26268.4	0.000288344	38001.3	0.000417135
Philippines - Motor vehicles and parts	126539	4.04641e-05	665519	0.000212818	1.2008e+06	0.000383989	1.73608e+06	0.000555158
Philippines - Transport equipment nec	67589.9	6.61842e-05	387410	0.000379352	690188	0.000675834	992964	0.000972313
Philippines - Electronic equipment	458233	3.57515e-05	2.40819e+06	0.000187888	4.36172e+06	0.000340303	6.31523e+06	0.000492717
Philippines - Machinery and equipment nec	165852	3.93332e-05	890362	0.000211157	1.60137e+06	0.000379777	2.31237e+06	0.000548397
Philippines - Manufactures nec	351431	0.000250236	2.09582e+06	0.00149232	3.7076e+06	0.00263999	5.31938e+06	0.00378766
Philippines - Electricity	28505.9	1.10265e-05	160960	6.22616e-05	286317	0.000110751	411673	0.000159241
Philippines - Gas manufacture, distribution	528.35	1.08371e-05	3062.1	6.28073e-05	5440.17	0.000111584	7818.23	0.000160361
Philippines - Water	4162.81	1.82832e-05	21708	9.53425e-05	39171.2	0.000172041	56634	0.000248739
Philippines - Construction	580834	6.45698e-05	3.38434e+06	0.000376228	6.00529e+06	0.000667593	8.62624e+06	0.000958957
Philippines - Trade	3.09532e+06	0.000164111	1.82038e+07	0.00096515	3.23208e+07	0.00171362	4.64378e+07	0.00246209
Philippines - Transport nec	181913	2.66365e-05	984834	0.000144204	1.76737e+06	0.000258786	2.5499e+06	0.000373367
Philippines - Water transport	67233.4	0.000159384	402476	0.000954111	709441	0.0016818	1.01641e+06	0.00240949
Philippines - Air transport	66183.6	3.78208e-05	352201	0.000201266	634438	0.000362551	916673	0.000523835
Philippines - Communication	67140.6	2.2537e-05	375734	0.000126122	671664	0.000225457	967592	0.000324791
Philippines - Financial services nec	134604	2.63078e-05	768876	0.000150274	1.37055e+06	0.000267868	1.97222e+06	0.000385462
Philippines - Insurance	28981.3	2.53189e-05	166124	0.00014513	296028	0.000258618	425930	0.000372105
Philippines - Business services nec	57584	2.68292e-05	326041	0.000151907	581918	0.000271123	837792	0.000390338
Philippines - Recreational and other services	263908	5.92684e-05	1.42027e+06	0.000318963	2.55846e+06	0.000574578	3.69662e+06	0.000830186
Philippines - Public Administration, Defense, Education, Health	1.04234e+06	5.23536e-05	6.04901e+06	0.000303825	1.07512e+07	0.000540004	1.54534e+07	0.000776181
Philippines - Dwellings	64982.4	8.22924e-06	385254	4.87878e-05	682600	8.6443e-05	979944	0.000124098
Philippines - Paddy rice	13.976	0.000200445	46.11	0.000661315	86.8467	0.00124557	127.584	0.00182983
Singapore - Wheat	7.3091	0.000199417	24.091	0.000657285	45.3879	0.00123834	66.6853	0.0018194
Singapore - Cereal grains nec	12.0043	0.000200635	39.6081	0.000661995	74.5974	0.00124679	109.587	0.0018316
Singapore - Vegetables, fruit, nuts	6606.98	0.000200502	21798.5	0.00066152	41056.6	0.00124594	60315	0.00183038
Singapore - Oil seeds	9.55141	0.000204459	31.5549	0.00067547	59.4156	0.00127186	87.277	0.00186827
Singapore - Sugar cane, sugar beet	16.3501	0.000200486	53.9493	0.000661533	101.61	0.00124596	149.273	0.0018304
Singapore - Plant-based fibers	7.45101	0.000200732	24.5852	0.000662329	46.3052	0.00124747	68.0258	0.00183263
Singapore - Crops nec	59294.9	0.000871996	229354	0.00337289	421144	0.00619338	612936	0.00901388
Singapore - Bovine cattle, sheep and goats, horses	228.178	0.000310161	1126.3	0.00153097	2012.76	0.00273594	2899.23	0.00394091
Singapore - Animal products nec	6914.06	0.00030981	34163.5	0.00153082	61048.5	0.0027355	87933.6	0.00394019
Singapore - Raw milk	7.43825	0.000310228	36.6976	0.00153055	65.5832	0.00273528	94.469	0.00394002
Singapore - Wool, silk-worm cocoons	5.86794	0.00030189	28.9485	0.00148933	51.7466	0.00266223	74.5448	0.00383514
Singapore - Forestry	46.8703	1.27985e-05	157.497	4.30067e-05	302.029	8.24729e-05	446.56	0.000121939
Singapore - Fishing	26089.9	0.000304929	137659	0.0016089	244599	0.00285877	351539	0.00410865
Singapore - Coal	0.00166119	1.26088e-05	0.00558804	4.24145e-05	0.0107128	8.13127e-05	0.0158376	0.000120211
Singapore - Oil	0.0848188	1.3027e-05	0.287586	4.41692e-05	0.550522	8.45524e-05	0.813456	0.000124936
Singapore - Gas	0.506604	8.76797e-06	1.60686	2.78104e-05	3.11087	5.38409e-05	4.61488	7.98713e-05
Singapore - Minerals nec	1.05236	9.91927e-06	2.73776	2.58054e-05	5.57715	5.25687e-05	8.41654	7.93321e-05
Singapore - Bovine meat products	11829.2	0.000356686	36005.3	0.00108567	65270.1	0.0019681	94535	0.00285053
Singapore - Meat products nec	12258.6	0.000357259	37314	0.00108746	67639	0.00197124	97964.2	0.00285503
Singapore - Vegetable oils and fats	88616.8	0.000592141	335414	0.00224125	609498	0.00407269	883578	0.0059041
Singapore - Dairy products	95179.6	0.000349901	336683	0.00123772	633510	0.00232892	930337	0.00342013
Singapore - Processed rice	6555.61	0.00041604	26909.1	0.00170774	49164.3	0.00312012	71419.7	0.00453252
Singapore - Sugar	27451.6	0.000444553	110775	0.00179389	197065	0.00319128	283355	0.00458866
Singapore - Food products nec	414300	0.000265205	1.50116e+06	0.000960935	2.7741e+06	0.00177578	4.04705e+06	0.00259063
Singapore - Beverages and tobacco products	51860.2	9.90783e-05	184587	0.000352651	343644	0.000656528	502704	0.000960409
Singapore - Textiles	4507.63	2.88657e-05	15626.1	0.000100066	29873.9	0.000191305	44121.6	0.000282544
Singapore - Wearing apparel	11309.7	4.50143e-05	36908.9	0.000146903	72113	0.00028702	107316	0.000427134
Singapore - Leather products	26906.2	0.000192954	77038.7	0.000552474	143643	0.00103012	210247	0.00150776
Singapore - Wood products	4914.29	0.000168886	18019.2	0.000619255	33596.6	0.00115459	49174	0.00168993
Singapore - Paper products, publishing	32457.7	2.39846e-05	120031	8.86967e-05	225720	0.000166796	331409	0.000244895
Singapore - Petroleum, coal products	24091.2	6.66326e-06	78980	2.18446e-05	151930	4.20214e-05	224879	6.21982e-05
Singapore - Chemical, rubber, plastic products	128672	2.28049e-05	451368	7.99971e-05	858557	0.000152164	1.26574e+06	0.000224331
Singapore - Mineral products nec	1492.95	2.35333e-05	5273.23	8.31212e-05	9851	0.00015528	14428.8	0.000227439
Singapore - Ferrous metals	921.131	1.63029e-05	2930.03	5.18579e-05	5714.91	0.000101147	8499.78	0.000150435
Singapore - Metals nec	1602.05	2.40786e-05	5490.37	8.25197e-05	10350.8	0.000155571	15211.2	0.000228622
Singapore - Metal products	8261.8	1.41201e-05	27297.4	4.66535e-05	52838.3	9.03049e-05	78379	0.000133956
Singapore - Motor vehicles and parts	10818.9	1.73767e-05	36587.9	5.87656e-05	70401.6	0.000113075	104215	0.000167385
Singapore - Transport equipment nec	28710.4	1.43459e-05	96293	4.81154e-05	186878	9.33787e-05	277463	0.000138642
Singapore - Electronic equipment	357681	1.91827e-05	1.23678e+06	6.63295e-05	2.40028e+06	0.000128729	3.56377e+06	0.000191128
Singapore - Machinery and equipment nec	259725	1.54343e-05	872703	5.18606e-05	1.69265e+06	0.000100586	2.51259e+06	0.000149312
Singapore - Manufactures nec	72973.1	6.60422e-05	255348	0.000231095	483068	0.000437186	710787	0.000643277
Singapore - Electricity	9242.11	1.06321e-05	23874.3	2.7465e-05	48731.1	5.60603e-05	73588	8.46556e-05
Singapore - Gas manufacture, distribution	110.491	1.05344e-05	362.221	3.45347e-05	693.223	6.6093e-05	1024.22	9.76512e-05
Singapore - Water	1153.38	5.60241e-06	3846.8	1.86853e-05	7375.27	3.58244e-05	10903.7	5.29634e-05
Singapore - Construction	277455	1.73033e-05	975350	6.08272e-05	1.83919e+06	0.0001147	2.70304e+06	0.000168573
Singapore - Trade	575835	2.70422e-05	1.94963e+06	9.15581e-05	3.67341e+06	0.00017251	5.3972e+06	0.000253462
Singapore - Transport nec	110517	7.00313e-06	363923	2.30608e-05	700031	4.4359e-05	1.03614e+06	6.56571e-05
Singapore - Water transport	199941	1.43572e-05	633790	4.55108e-05	1.23873e+06	8.89496e-05	1.84366e+06	0.000132388
Singapore - Air transport	66360.5	8.87179e-06	208759	2.79092e-05	411227	5.49773e-05	613694	8.20454e-05
Singapore - Communication	1943.48	1.80827e-06	6416.59	5.97018e-06	12416.9	1.15531e-05	18417.3	1.7136e-05
Singapore - Financial services nec	21681.6	7.20027e-06	73880.8	2.45352e-05	142762	4.74102e-05	211644	7.02851e-05
Singapore - Insurance	15331.6	6.32911e-06	47790	1.97284e-05	95650.1	3.94858e-05	143510	5.92431e-05
Singapore - Business services nec	78823.2	7.78888e-06	257481	2.54429e-05	500144	4.94214e-05	742805	7.33999e-05
Singapore - Recreational and other services	77346.2	2.73756e-05	243640	8.6233e-05	470399	0.000166491	697158	0.000246749
Singapore - Public Administration, Defense, Education, Health	275902	1.11202e-05	934930	3.76823e-05	1.7884e+06	7.20812e-05	2.64186e+06	0.00010648
Singapore - Dwellings	10687.1	2.22662e-06	37187.1	7.74783e-06	70305.9	1.4648e-05	103425	2.15482e-05
Singapore - Paddy rice	40483.6	0.00297214	261013	0.0191625	458388	0.0336529	655762	0.0481433
Thailand - Wheat	42.1596	0.000183627	112.809	0.000491342	230.68	0.00100473	348.553	0.00151812
Thailand - Cereal grains nec	426646	0.00393291	2.38233e+06	0.0219608	4.18616e+06	0.0385889	5.98999e+06	0.0552169
Thailand - Vegetables, fruit, nuts	2.91446e+06	0.000618756	1.70826e+07	0.00362674	3.00305e+07	0.00637563	4.29783e+07	0.00912453
Thailand - Oil seeds	10922.5	0.00424116	60335	0.0234278	106059	0.0411822	151783	0.0589366
Thailand - Sugar cane, sugar beet	198.86	0.00296626	1161.84	0.0173304	2040.41	0.0304353	2918.97	0.0435403
Thailand - Plant-based fibers	6110.48	0.0221634	35285.1	0.127983	61970.5	0.224774	88655.9	0.321565
Thailand - Crops nec	562839	0.00530789	3.36245e+06	0.0317099	5.90743e+06	0.0557105	8.4524e+06	0.079711
Thailand - Bovine cattle, sheep and goats, horses	616241	0.017285	3.62672e+06	0.101726	6.3595e+06	0.178379	9.09229e+06	0.255031
Thailand - Animal products nec	499238	0.000452716	2.8392e+06	0.00257463	5.031e+06	0.00456218	7.22279e+06	0.00654973
Thailand - Raw milk	123611	0.0174682	727094	0.10275	1.27507e+06	0.180187	1.82304e+06	0.257624
Thailand - Wool, silk-worm cocoons	2.83506	0.000140017	14.6499	0.000723524	25.7712	0.00127278	36.8925	0.00182204
Thailand - Forestry	423960	0.00636565	1.75966e+06	0.0264209	3.09257e+06	0.0464341	4.42548e+06	0.0664474
Thailand - Fishing	116711	8.29672e-05	574472	0.000408379	1.0308e+06	0.000732772	1.48712e+06	0.00105716
Thailand - Coal	0.00891836	8.69632e-06	0.0464081	4.52527e-05	0.0824674	8.04141e-05	0.118527	0.000115576
Thailand - Oil	0.11268	1.71391e-05	0.595273	9.05436e-05	1.05467	0.00016042	1.51407	0.000230297
Thailand - Gas	0.000639322	1.23456e-05	0.00336836	6.50448e-05	0.00597214	0.000115325	0.0085759	0.000165605
Thailand - Minerals nec	269.011	2.95491e-05	1233.97	0.000135543	2189.06	0.000240454	3144.16	0.000345366
Thailand - Bovine meat products	1.90837e+06	0.0112832	1.11381e+07	0.0658537	1.95351e+07	0.115501	2.79322e+07	0.165148
Thailand - Meat products nec	1.92509e+06	0.000739459	1.11382e+07	0.00427838	1.96112e+07	0.00753298	2.80841e+07	0.0107876
Thailand - Vegetable oils and fats	1.84874e+06	0.00199626	8.58299e+06	0.00926784	1.52901e+07	0.0165102	2.19971e+07	0.0237523
Thailand - Dairy products	2.25927e+06	0.0020694	1.30588e+07	0.0119613	2.29687e+07	0.0210383	3.28786e+07	0.0301154
Thailand - Processed rice	1.00384e+07	0.00227157	6.46954e+07	0.0146398	1.13619e+08	0.0257106	1.62542e+08	0.0367813
Thailand - Sugar	786344	0.000911869	4.57535e+06	0.00530572	8.03865e+06	0.00932187	1.15019e+07	0.013338
Thailand - Food products nec	4.18722e+06	0.000514524	1.96994e+07	0.00242065	3.55316e+07	0.0043661	5.13635e+07	0.00631153
Thailand - Beverages and tobacco products	812500	0.00021875	4.52231e+06	0.00121754	7.99979e+06	0.00215378	1.14773e+07	0.00309003
Thailand - Textiles	404746	0.000203851	1.59478e+06	0.000803215	2.94379e+06	0.00148265	4.29275e+06	0.00216205
Thailand - Wearing apparel	932212	0.000113492	3.8557e+06	0.000469413	7.09045e+06	0.000863229	1.03251e+07	0.00125704
Thailand - Leather products	628217	0.000192585	2.87814e+06	0.000882318	5.20491e+06	0.00159561	7.5317e+06	0.00230891
Thailand - Wood products	1.60621e+06	0.000801005	6.48578e+06	0.00323441	1.14579e+07	0.005714	1.64301e+07	0.00819359
Thailand - Paper products, publishing	135596	0.00014901	622249	0.000683806	1.10584e+06	0.00121524	1.58943e+06	0.00174666
Thailand - Petroleum, coal products	77095.2	1.35133e-05	322194	5.64744e-05	586872	0.000102867	851549	0.00014926
Thailand - Chemical, rubber, plastic products	460147	7.32137e-05	2.2216e+06	0.000353477	3.97825e+06	0.000632977	5.73489e+06	0.000912475
Thailand - Mineral products nec	38074.7	5.31306e-05	180045	0.00025124	319523	0.000445872	459001	0.000640503
Thailand - Ferrous metals	2478.23	2.35407e-05	11291.6	0.000107259	20387	0.000193656	29482.3	0.000280053
Thailand - Metals nec	3507.07	2.7219e-05	14051	0.000109052	25454.7	0.000197558	36858.3	0.000286064
Thailand - Metal products	75664.3	3.1585e-05	329418	0.000137511	594803	0.000248293	860188	0.000359074
Thailand - Motor vehicles and parts	642968	3.08891e-05	3.01387e+06	0.000144791	5.44723e+06	0.000261693	7.88059e+06	0.000378595
Thailand - Transport equipment nec	101809	4.25225e-05	473073	0.000197588	848276	0.000354298	1.22348e+06	0.000511008
Thailand - Electronic equipment	481472	3.63619e-05	2.26854e+06	0.000171325	4.11476e+06	0.000310757	5.96098e+06	0.000450188
Thailand - Machinery and equipment nec	381352	3.12714e-05	1.76389e+06	0.000144641	3.18988e+06	0.000261574	4.61586e+06	0.000378506
Thailand - Manufactures nec	675132	9.94173e-05	3.48078e+06	0.000512566	6.19707e+06	0.000912556	8.91335e+06	0.00131255
Thailand - Electricity	45150	2.19868e-05	205791	0.000100215	364954	0.000177723	524116	0.000255231
Thailand - Gas manufacture, distribution	158.935	1.48256e-05	837.438	7.81172e-05	1484.99	0.000138522	2132.54	0.000198926
Thailand - Water	7040.75	1.22494e-05	34443.7	5.99246e-05	61499.8	0.000106996	88555.8	0.000154068
Thailand - Construction	1.5108e+06	7.33118e-05	6.70006e+06	0.000325121	1.19447e+07	0.000579616	1.71893e+07	0.000834112
Thailand - Trade	5.57126e+06	0.000143531	3.12857e+07	0.000806006	5.5127e+07	0.00142022	7.89683e+07	0.00203444
Thailand - Transport nec	167727	2.37417e-05	828956	0.000117339	1.48035e+06	0.000209544	2.13174e+06	0.000301748
Thailand - Water transport	39468	1.75104e-05	181937	8.07184e-05	329710	0.000146279	477482	0.00021184
Thailand - Air transport	91070.1	2.66796e-05	470866	0.000137943	838368	0.000245606	1.20587e+06	0.000353267
Thailand - Communication	19488.5	1.34316e-05	101698	7.00906e-05	180475	0.000124384	259251	0.000178677
Thailand - Financial services nec	14310.2	2.49677e-05	74400.5	0.00012981	131841	0.000230029	189281	0.000330248
Thailand - Insurance	23425	1.35567e-05	120963	7.00047e-05	214703	0.000124254	308442	0.000178503
Thailand - Business services nec	124019	6.49267e-05	640975	0.000335566	1.13649e+06	0.000594982	1.63201e+06	0.000854398
Thailand - Recreational and other services	401207	0.000123657	2.07901e+06	0.000640773	3.69156e+06	0.00113778	5.3041e+06	0.00163478
Thailand - Public Administration, Defense, Education, Health	1.0786e+06	3.87116e-05	5.93926e+06	0.000213164	1.04998e+07	0.000376845	1.50603e+07	0.000540525
Thailand - Dwellings	12795	3.90421e-06	66855.1	2.03999e-05	118234	3.60773e-05	169612	5.17547e-05
Thailand - Paddy rice	86438.4	0.00249125	317959	0.00916393	562277	0.0162054	806594	0.0232469
Viet Nam - Wheat	12.2101	0.000956421	32.9384	0.00258007	63.1856	0.00494934	93.4327	0.0073186
Viet Nam - Cereal grains nec	259072	0.0146123	757326	0.0427151	1.36637e+06	0.0770667	1.97541e+06	0.111418
Viet Nam - Vegetables, fruit, nuts	1.08157e+06	0.000827504	3.43305e+06	0.00262662	6.15968e+06	0.00471276	8.88631e+06	0.00679889
Viet Nam - Oil seeds	103001	0.00943324	312332	0.0286046	560666	0.0513481	809000	0.0740916
Viet Nam - Sugar cane, sugar beet	7771.5	0.00234363	26254.9	0.00791761	46567.4	0.0140432	66880	0.0201688
Viet Nam - Plant-based fibers	859.681	0.0022475	2864.94	0.00748993	5279.46	0.0138023	7693.96	0.0201147
Viet Nam - Crops nec	727085	0.00151552	2.28784e+06	0.00476874	4.11303e+06	0.00857313	5.93822e+06	0.0123775
Viet Nam - Bovine cattle, sheep and goats, horses	9.03204e+06	0.0241392	2.7101e+07	0.0724306	4.8933e+07	0.130779	7.0765e+07	0.189127
Viet Nam - Animal products nec	1.31164e+06	0.000789737	4.09283e+06	0.00246429	7.42637e+06	0.0044714	1.07599e+07	0.00647854
Viet Nam - Raw milk	21.7193	0.0233579	65.0254	0.0699311	117.459	0.126321	169.893	0.18271
Viet Nam - Wool, silk-worm cocoons	9631.58	0.00101992	29663.8	0.00314119	53854.3	0.0057028	78045.3	0.00826446
Viet Nam - Forestry	31732.5	0.00355074	98610.6	0.0110341	177419	0.0198524	256227	0.0286707
Viet Nam - Fishing	191706	0.000115876	610552	0.000369045	1.1099e+06	0.000670874	1.60925e+06	0.000972704
Viet Nam - Coal	15004.8	0.000107803	47258	0.000339527	86213.9	0.000619408	125170	0.000899288
Viet Nam - Oil	0.100231	2.22066e-05	0.331084	7.33527e-05	0.612624	0.000135729	0.894164	0.000198105
Viet Nam - Gas	0.0269905	2.43913e-05	0.0873154	7.89068e-05	0.161916	0.000146323	0.236517	0.00021374
Viet Nam - Minerals nec	979.456	6.53241e-05	3149.3	0.00021004	5765.83	0.000384548	8382.36	0.000559055
Viet Nam - Bovine meat products	85983.9	0.00645058	257695	0.0193325	467755	0.0350914	677816	0.0508503
Viet Nam - Meat products nec	114623	0.000519576	355924	0.00161337	653476	0.00296214	951032	0.00431094
Viet Nam - Vegetable oils and fats	333245	0.00145047	1.033e+06	0.00449619	1.87202e+06	0.00814811	2.71104e+06	0.0118
Viet Nam - Dairy products	956602	0.00274407	2.9148e+06	0.00836128	5.3e+06	0.0152034	7.6852e+06	0.0220455
Viet Nam - Processed rice	7.15273e+06	0.0019192	2.62687e+07	0.00704833	4.64783e+07	0.0124709	6.66878e+07	0.0178934
Viet Nam - Sugar	350734	0.00084861	1.1931e+06	0.00288674	2.11908e+06	0.00512717	3.04506e+06	0.00736761
Viet Nam - Food products nec	2.96742e+06	0.000758406	9.21028e+06	0.00235394	1.67882e+07	0.00429068	2.43664e+07	0.00622751
Viet Nam - Beverages and tobacco products	920281	0.000408227	2.90788e+06	0.0012899	5.28193e+06	0.00234301	7.65607e+06	0.00339615
Viet Nam - Textiles	205036	0.000166305	640096	0.000519185	1.2101e+06	0.000981522	1.78011e+06	0.00144386
Viet Nam - Wearing apparel	635176	0.000105759	1.92926e+06	0.000321227	3.76742e+06	0.000627287	5.60557e+06	0.000933344
Viet Nam - Leather products	843507	0.000191945	2.59223e+06	0.000589877	5.00405e+06	0.0011387	7.41589e+06	0.00168753
Viet Nam - Wood products	1.12131e+06	0.00150808	3.49951e+06	0.00470656	6.33133e+06	0.00851514	9.16315e+06	0.0123237
Viet Nam - Paper products, publishing	107216	0.000232575	346076	0.000750711	630566	0.00136783	915055	0.00198495
Viet Nam - Petroleum, coal products	17989.3	3.98007e-05	58610	0.000129672	109326	0.000241879	160041	0.000354086
Viet Nam - Chemical, rubber, plastic products	189730	0.000113405	634127	0.000379028	1.21046e+06	0.000723513	1.7868e+06	0.001068
Viet Nam - Mineral products nec	30851.7	0.000121916	98634.2	0.000389771	180039	0.000711459	261445	0.00103315
Viet Nam - Ferrous metals	310.588	3.29324e-05	1002.16	0.000106262	1837.01	0.000194783	2671.86	0.000283303
Viet Nam - Metals nec	4993.7	3.4018e-05	16013.1	0.000109084	29701.3	0.00020233	43389.4	0.000295576
Viet Nam - Metal products	8600.09	3.35889e-05	26625.2	0.000103989	50930.1	0.000198915	75235	0.000293841
Viet Nam - Motor vehicles and parts	31239	3.22683e-05	97433	0.000100643	186778	0.000192933	276123	0.000285221
Viet Nam - Transport equipment nec	63959.6	5.83722e-05	206287	0.000188266	384384	0.000350805	562482	0.000513344
Viet Nam - Electronic equipment	37434.6	4.5041e-05	120984	0.000145567	228636	0.000275093	336287	0.000404618
Viet Nam - Machinery and equipment nec	91724.9	4.15404e-05	292445	0.000132443	549075	0.000248666	805705	0.000364888
Viet Nam - Manufactures nec	52511.1	6.91798e-05	168078	0.000221431	315505	0.000415656	462931	0.000609881
Viet Nam - Electricity	66633.4	2.22465e-05	214316	7.15525e-05	395281	0.00013197	576246	0.000192388
Viet Nam - Gas manufacture, distribution	806.133	1.69252e-05	2602.72	5.46454e-05	4836.62	0.000101547	7070.52	0.000148449
Viet Nam - Water	363.207	5.60231e-05	1197.24	0.000184669	2186.49	0.000337256	3175.74	0.000489844
Viet Nam - Construction	1.27769e+06	8.56289e-05	4.1805e+06	0.000280171	7.70359e+06	0.000516283	1.12267e+07	0.000752395
Viet Nam - Trade	823579	0.000149739	2.58233e+06	0.000469505	4.70452e+06	0.000855349	6.8267e+06	0.00124119
Viet Nam - Transport nec	17666	2.79529e-05	56080	8.87352e-05	104265	0.000164978	152450	0.000241221
Viet Nam - Water transport	16770.1	2.04082e-05	53448.3	6.50434e-05	100489	0.000122289	147529	0.000179534
Viet Nam - Air transport	18629.7	2.11126e-05	59452	6.73756e-05	111664	0.000126546	163876	0.000185717
Viet Nam - Communication	15180.9	2.58098e-05	49890.8	8.48221e-05	91939.8	0.000156312	133989	0.000227801
Viet Nam - Financial services nec	6754.29	2.52574e-05	22078.8	8.25628e-05	40350.3	0.000150888	58621.8	0.000219214
Viet Nam - Insurance	8869.84	4.60932e-05	29566.5	0.000153646	54260.4	0.000281971	78954.3	0.000410295
Viet Nam - Business services nec	27058.1	5.26099e-05	88962.1	0.000172972	162518	0.000315989	236074	0.000459006
Viet Nam - Recreational and other services	28231.5	4.06954e-05	91068.8	0.000131274	167448	0.000241374	243827	0.000351473
Viet Nam - Public Administration, Defense, Education, Health	220365	4.22696e-05	722256	0.000138541	1.32955e+06	0.00025503	1.93685e+06	0.000371519
Viet Nam - Dwellings	61605.7	1.69058e-05	202899	5.56793e-05	367952	0.000100973	533005	0.000146267
Viet Nam - Paddy rice	303519	0.00935165	1.28888e+06	0.0397113	2.268e+06	0.0698787	3.24712e+06	0.100046
Rest of Southeast Asia - Wheat	18280.7	0.731288	70172.6	2.80713	123543	4.94214	176914	7.07715
Rest of Southeast Asia - Cereal grains nec	236348	0.0111154	798016	0.0375305	1.4183e+06	0.0667025	2.0386e+06	0.0958748
Rest of Southeast Asia - Vegetables, fruit, nuts	984185	0.00126248	3.70246e+06	0.0047494	6.52935e+06	0.00837565	9.35625e+06	0.0120019
Rest of Southeast Asia - Oil seeds	1.39698e+06	0.0194509	5.06961e+06	0.070587	8.95308e+06	0.124659	1.28366e+07	0.17873
Rest of Southeast Asia - Sugar cane, sugar beet	30586.5	0.00659714	109843	0.0236918	193616	0.0417607	277389	0.0598296
Rest of Southeast Asia - Plant-based fibers	271846	0.136164	1.01037e+06	0.506081	1.78173e+06	0.892443	2.55308e+06	1.2788
Rest of Southeast Asia - Crops nec	1.93078e+06	0.013133	7.20821e+06	0.0490297	1.27179e+07	0.0865059	1.82275e+07	0.123982
Rest of Southeast Asia - Bovine cattle, sheep and goats, horses	5.89135e+06	0.0514193	2.059e+07	0.179709	3.64161e+07	0.317838	5.22422e+07	0.455967
Rest of Southeast Asia - Animal products nec	859213	0.00220981	3.3887e+06	0.00871538	5.97533e+06	0.0153679	8.56196e+06	0.0220205
Rest of Southeast Asia - Raw milk	221.415	0.0524161	775.336	0.183547	1371.22	0.324613	1967.11	0.465679
Rest of Southeast Asia - Wool, silk-worm cocoons	24.3696	0.00402994	88.5719	0.014647	156.434	0.0258691	224.296	0.0370913
Rest of Southeast Asia - Forestry	2.4265e+06	0.00924662	7.78967e+06	0.029684	1.38772e+07	0.0528818	1.99648e+07	0.0760795
Rest of Southeast Asia - Fishing	134837	0.000189042	509993	0.00071501	900806	0.00126293	1.29162e+06	0.00181085
Rest of Southeast Asia - Coal	2.37232	3.0294e-05	8.75307	0.000111775	15.488	0.000197779	22.2229	0.000283782
Rest of Southeast Asia - Oil	6.87841	9.75888e-05	25.1178	0.000356364	44.4655	0.000630864	63.8133	0.000905364
Rest of Southeast Asia - Gas	17156.5	8.7845e-05	62461.1	0.000319815	110633	0.000566464	158804	0.000813113
Rest of Southeast Asia - Minerals nec	75.6585	0.000325668	263.103	0.00113251	467.659	0.00201302	672.216	0.00289353
Rest of Southeast Asia - Bovine meat products	4.03582e+06	0.0411035	1.41096e+07	0.143702	2.49544e+07	0.254152	3.57992e+07	0.364603
Rest of Southeast Asia - Meat products nec	734933	0.00201307	2.86211e+06	0.00783967	5.04943e+06	0.013831	7.23674e+06	0.0198223
Rest of Southeast Asia - Vegetable oils and fats	507565	0.0084652	1.85737e+06	0.0309773	3.28093e+06	0.0547195	4.70449e+06	0.0784617
Rest of Southeast Asia - Dairy products	206274	0.00334676	738556	0.0119829	1.31072e+06	0.0212662	1.88289e+06	0.0305495
Rest of Southeast Asia - Processed rice	7.04071e+06	0.00881928	2.98838e+07	0.0374328	5.25876e+07	0.0658719	7.52914e+07	0.0943109
Rest of Southeast Asia - Sugar	174397	0.00313897	628398	0.0113106	1.10822e+06	0.0199468	1.58803e+06	0.0285831
Rest of Southeast Asia - Food products nec	3.893e+06	0.00296005	1.46809e+07	0.0111627	2.59058e+07	0.0196976	3.71307e+07	0.0282325
Rest of Southeast Asia - Beverages and tobacco products	377339	0.00222367	1.40321e+06	0.00826914	2.47677e+06	0.0145956	3.55033e+06	0.0209221
Rest of Southeast Asia - Textiles	120586	0.00189231	437448	0.0068647	775100	0.0121633	1.11275e+06	0.017462
Rest of Southeast Asia - Wearing apparel	202978	0.000396718	705712	0.00137931	1.28152e+06	0.00250471	1.85732e+06	0.00363011
Rest of Southeast Asia - Leather products	753028	0.00283399	2.66606e+06	0.0100336	4.72494e+06	0.0177821	6.78381e+06	0.0255306
Rest of Southeast Asia - Wood products	365518	0.00418275	1.17864e+06	0.0134876	2.09984e+06	0.0240291	3.02103e+06	0.0345707
Rest of Southeast Asia - Paper products, publishing	65884.5	0.000716661	226876	0.00246785	403578	0.00438993	580281	0.00631202
Rest of Southeast Asia - Petroleum, coal products	28043.7	0.000131266	103279	0.000483421	182840	0.000855829	262402	0.00122824
Rest of Southeast Asia - Chemical, rubber, plastic products	101909	0.000706396	373998	0.00259241	662249	0.00459045	950500	0.00658849
Rest of Southeast Asia - Mineral products nec	49153.4	0.00108932	162757	0.00360695	289723	0.00642071	416689	0.00923447
Rest of Southeast Asia - Ferrous metals	25.3208	0.000176767	90.6033	0.00063251	161.602	0.00112816	232.6	0.0016238
Rest of Southeast Asia - Metals nec	1100.01	0.00030955	3885.25	0.00109334	6908.44	0.00194408	9931.62	0.00279482
Rest of Southeast Asia - Metal products	10712.6	0.000190508	38304	0.000681184	68322.1	0.00121502	98340.2	0.00174885
Rest of Southeast Asia - Motor vehicles and parts	232810	0.000259318	830164	0.000924689	1.48013e+06	0.00164866	2.13009e+06	0.00237263
Rest of Southeast Asia - Transport equipment nec	9446.06	0.000222967	33557.2	0.000792089	59813.4	0.00141185	86069.6	0.0020316
Rest of Southeast Asia - Electronic equipment	112612	0.000284443	406644	0.00102713	722618	0.00182523	1.03859e+06	0.00262334
Rest of Southeast Asia - Machinery and equipment nec	54342.5	0.000270064	193487	0.000961567	344168	0.0017104	494848	0.00245923
Rest of Southeast Asia - Manufactures nec	331016	0.00117741	1.13872e+06	0.00405035	2.02346e+06	0.00719733	2.9082e+06	0.0103443
Rest of Southeast Asia - Electricity	42313.1	0.000154496	152974	0.000558549	271376	0.000990867	389778	0.00142318
Rest of Southeast Asia - Gas manufacture, distribution	2349.48	0.000150436	8428.63	0.000539682	14946.8	0.000957034	21464.9	0.00137439
Rest of Southeast Asia - Water	12251.5	0.000197338	42884.2	0.000690745	76221.5	0.00122771	109559	0.00176468
Rest of Southeast Asia - Construction	1.16509e+06	0.000524181	3.90865e+06	0.00175853	6.95811e+06	0.0031305	1.00076e+07	0.00450247
Rest of Southeast Asia - Trade	1.37669e+06	0.000686107	4.98178e+06	0.00248279	8.81607e+06	0.00439371	1.26504e+07	0.00630462
Rest of Southeast Asia - Transport nec	51313.5	0.000104789	186135	0.000380112	331024	0.000675996	475913	0.000971879
Rest of Southeast Asia - Water transport	28292.7	0.000142858	103684	0.000523531	183996	0.000929046	264307	0.00133456
Rest of Southeast Asia - Air transport	32329.9	0.000105978	118691	0.00038907	210863	0.00069121	303034	0.00099335
Rest of Southeast Asia - Communication	32799.2	0.000163677	120500	0.000601327	213199	0.00106392	305898	0.00152652
Rest of Southeast Asia - Financial services nec	22034.3	0.000215178	80529.9	0.000786422	142513	0.00139172	204495	0.00199702
Rest of Southeast Asia - Insurance	41208.8	0.000165067	150204	0.000601661	266108	0.00106593	382013	0.0015302
Rest of Southeast Asia - Business services nec	293141	0.00071819	1.06123e+06	0.0026	1.87755e+06	0.00459997	2.69388e+06	0.00659994
Rest of Southeast Asia - Recreational and other services	4.36657e+06	0.00117897	1.61755e+07	0.00436739	2.85855e+07	0.00771809	4.09955e+07	0.0110688
Rest of Southeast Asia - Public Administration, Defense, Education, Health	875720	0.000591883	3.21028e+06	0.00216977	5.67875e+06	0.00383816	8.14722e+06	0.00550656
Rest of Southeast Asia - Dwellings	201671	0.0001805	728108	0.000651675	1.28939e+06	0.00115404	1.85067e+06	0.0016564
Rest of Southeast Asia - Paddy rice	29.1408	0.00152028	198.736	0.0103681	350.575	0.0182896	502.414	0.026211
Bangladesh - Wheat	7.12237	0.00265246	45.4714	0.0169341	81.1177	0.0302093	116.764	0.0434846
Bangladesh - Cereal grains nec	14346.5	0.00195862	97881.2	0.013363	172548	0.0235568	247216	0.0337505
Bangladesh - Vegetables, fruit, nuts	567606	0.000292614	3.67406e+06	0.00189407	6.50335e+06	0.00335264	9.33265e+06	0.00481121
Bangladesh - Oil seeds	19.3568	0.0019989	129.894	0.0134137	229.466	0.0236961	329.039	0.0339786
Bangladesh - Sugar cane, sugar beet	20984.1	0.000416681	140179	0.00278353	247662	0.00491783	355146	0.00705213
Bangladesh - Plant-based fibers	5005.84	0.00037351	31321.2	0.00233703	55529.1	0.00414329	79736.9	0.00594956
Bangladesh - Crops nec	913739	0.000900272	6.10048e+06	0.00601058	1.07792e+07	0.0106203	1.54578e+07	0.01523
Bangladesh - Bovine cattle, sheep and goats, horses	1.87576e+06	0.00153098	1.07412e+07	0.00876683	1.91555e+07	0.0156345	2.75699e+07	0.0225023
Bangladesh - Animal products nec	489699	0.000839301	2.42103e+06	0.00414944	4.39104e+06	0.00752586	6.36109e+06	0.0109024
Bangladesh - Raw milk	106916	0.00153178	611926	0.00876709	1.09131e+06	0.0156352	1.57068e+06	0.0225032
Bangladesh - Wool, silk-worm cocoons	21.0669	0.000119162	102.216	0.000578173	183.881	0.0010401	265.546	0.00150203
Bangladesh - Forestry	839662	0.000520387	4.64222e+06	0.00287705	8.30497e+06	0.00514706	1.19677e+07	0.00741708
Bangladesh - Fishing	189715	7.37602e-05	969821	0.000377061	1.76408e+06	0.000685864	2.55834e+06	0.000994667
Bangladesh - Coal	8.81095e-05	1.90392e-05	0.000438083	9.46636e-05	0.000811562	0.000175367	0.00118504	0.000256071
Bangladesh - Oil	0.111328	6.0794e-05	0.56987	0.000311194	1.04158	0.000568783	1.51329	0.000826374
Bangladesh - Gas	4591.24	1.46043e-05	27837.5	8.85489e-05	49771.1	0.000158318	71704.7	0.000228087
Bangladesh - Minerals nec	8.06586	3.58265e-05	43.981	0.000195353	79.6721	0.000353883	115.363	0.000512415
Bangladesh - Bovine meat products	411.101	0.00063835	1642.76	0.00255085	2951.53	0.00458308	4260.3	0.00661531
Bangladesh - Meat products nec	2432.45	0.00120943	7710.27	0.00383358	13919.2	0.00692069	20128.2	0.0100078
Bangladesh - Vegetable oils and fats	723842	0.00138808	3.3722e+06	0.00646673	6.20747e+06	0.0119038	9.04262e+06	0.0173407
Bangladesh - Dairy products	67216.1	0.000539472	268685	0.00215645	509183	0.00408667	749688	0.00601695
Bangladesh - Processed rice	8.9508e+06	0.000984592	6.06963e+07	0.00667662	1.07121e+08	0.0117834	1.53546e+08	0.0168901
Bangladesh - Sugar	189394	0.00020304	1.22311e+06	0.00131123	2.1684e+06	0.00232463	3.11368e+06	0.00333803
Bangladesh - Food products nec	1.7444e+06	0.00125441	5.82708e+06	0.0041903	1.16768e+07	0.00839687	1.7527e+07	0.0126038
Bangladesh - Beverages and tobacco products	71053.6	0.000151173	436551	0.000928802	778681	0.00165671	1.12081e+06	0.00238463
Bangladesh - Textiles	1.16107e+06	0.000275907	4.52789e+06	0.00107597	8.29957e+06	0.00197224	1.20713e+07	0.00286852
Bangladesh - Wearing apparel	1.14328e+06	0.000186789	4.53183e+06	0.000740411	8.38499e+06	0.00136994	1.22382e+07	0.00199948
Bangladesh - Leather products	279146	0.0007653	1.57012e+06	0.0043046	2.80551e+06	0.00769153	4.04091e+06	0.0110785
Bangladesh - Wood products	96998.3	0.00014328	472019	0.000697236	845245	0.00124854	1.21847e+06	0.00179985
Bangladesh - Paper products, publishing	6060.03	6.25141e-05	30652.6	0.000316207	55322.9	0.000570701	79993.2	0.000825195
Bangladesh - Petroleum, coal products	6567.08	3.23473e-05	34998.3	0.00017239	63646.7	0.000313503	92295.3	0.000454617
Bangladesh - Chemical, rubber, plastic products	20557	4.52811e-05	110471	0.000243335	198626	0.000437515	286782	0.000631696
Bangladesh - Mineral products nec	16767.4	7.16989e-05	90080.6	0.000385192	161877	0.000692198	233674	0.000999207
Bangladesh - Ferrous metals	109.029	2.2637e-05	718.865	0.000149253	1274.26	0.000264564	1829.65	0.000379876
Bangladesh - Metals nec	85.234	3.65844e-05	462.747	0.000198622	837.52	0.000359483	1212.29	0.000520345
Bangladesh - Metal products	25273.6	4.10502e-05	138052	0.000224228	249492	0.000405232	360933	0.000586238
Bangladesh - Motor vehicles and parts	1491.24	5.19328e-05	7571.15	0.000263667	13842.1	0.000482054	20113.1	0.000700444
Bangladesh - Transport equipment nec	26989.1	5.27137e-05	136275	0.000266165	249012	0.000486355	361750	0.000706549
Bangladesh - Electronic equipment	2468.22	5.94477e-05	12453.7	0.000299951	22762.8	0.000548248	33071.9	0.000796547
Bangladesh - Machinery and equipment nec	12998.9	5.91159e-05	65722.1	0.00029889	120151	0.000546418	174580	0.00079395
Bangladesh - Manufactures nec	15598.8	6.98779e-05	75681.3	0.00033903	137340	0.000615243	198999	0.000891457
Bangladesh - Electricity	27386.3	1.93488e-05	174350	0.00012318	310160	0.000219132	445971	0.000315084
Bangladesh - Gas manufacture, distribution	3081.37	1.71393e-05	17999.1	0.000100116	32311.3	0.000179724	46623.5	0.000259332
Bangladesh - Water	4.36557	1.96499e-05	22.1165	9.95489e-05	40.8558	0.000183896	59.595	0.000268243
Bangladesh - Construction	1.2114e+06	8.935e-05	6.4655e+06	0.000476879	1.15723e+07	0.00085354	1.6679e+07	0.0012302
Bangladesh - Trade	76558.9	8.02402e-05	359316	0.000376593	664032	0.000695962	968754	0.00101534
Bangladesh - Transport nec	91381	2.01672e-05	528993	0.000116745	951459	0.000209981	1.37393e+06	0.000303217
Bangladesh - Water transport	55709.4	2.02845e-05	320235	0.000116601	576471	0.0002099	832709	0.000303199
Bangladesh - Air transport	3433.72	2.02915e-05	19712	0.000116488	35490.3	0.000209729	51268.6	0.000302971
Bangladesh - Communication	533.485	1.38059e-05	3389.41	8.77134e-05	6024.62	0.000155909	8659.84	0.000224105
Bangladesh - Financial services nec	7121.32	3.26468e-05	38053.6	0.000174452	69029.3	0.000316457	100005	0.000458463
Bangladesh - Insurance	991.64	3.25674e-05	5304.43	0.000174208	9620.91	0.000315969	13937.4	0.000457732
Bangladesh - Business services nec	51564.4	4.85202e-05	248794	0.000234106	458742	0.00043166	668695	0.000629217
Bangladesh - Recreational and other services	227789	4.51488e-05	1.11842e+06	0.000221675	2.05431e+06	0.000407174	2.99022e+06	0.000592675
Bangladesh - Public Administration, Defense, Education, Health	169395	3.10259e-05	922021	0.000168875	1.66416e+06	0.000304801	2.40629e+06	0.000440729
Bangladesh - Dwellings	111115	2.8014e-05	624827	0.000157529	1.12318e+06	0.000283172	1.62154e+06	0.000408816
Bangladesh - Paddy rice	1.13778e+07	0.00468122	6.42163e+07	0.0264207	1.12272e+08	0.0461924	1.60327e+08	0.0659641
India - Wheat	2.17195e+06	0.00263621	1.21063e+07	0.0146941	2.11845e+07	0.0257128	3.02628e+07	0.0367315
India - Cereal grains nec	3.93541e+07	0.00631607	2.17751e+08	0.0349477	3.80634e+08	0.0610893	5.43517e+08	0.087231
India - Vegetables, fruit, nuts	1.52058e+07	0.000366865	8.29763e+07	0.00200194	1.45125e+08	0.00350137	2.07274e+08	0.0050008
India - Oil seeds	1.48676e+07	0.00276172	8.65685e+07	0.0160805	1.50976e+08	0.0280445	2.15384e+08	0.0400085
India - Sugar cane, sugar beet	1.11344e+06	0.000872067	5.78457e+06	0.00453058	1.00818e+07	0.00789628	1.43791e+07	0.011262
India - Plant-based fibers	167884	0.00133894	983571	0.00784435	1.71526e+06	0.0136799	2.44696e+06	0.0195154
India - Crops nec	2.14991e+07	0.00145053	1.24559e+08	0.00840389	2.17791e+08	0.0146942	3.11023e+08	0.0209845
India - Bovine cattle, sheep and goats, horses	1.41276e+06	0.00180031	7.02192e+06	0.00894823	1.22807e+07	0.0156497	1.75395e+07	0.0223511
India - Animal products nec	4.85029e+06	0.000472545	2.74785e+07	0.00267712	4.80743e+07	0.0046837	6.86701e+07	0.00669027
India - Raw milk	5.39479e+07	0.00140761	2.57526e+08	0.00671939	4.50367e+08	0.011751	6.43209e+08	0.0167827
India - Wool, silk-worm cocoons	2.26035e+06	0.000676099	1.28133e+07	0.00383262	2.24154e+07	0.00670471	3.20174e+07	0.0095768
India - Forestry	3.84456e+07	0.00587479	1.52725e+08	0.0233376	2.69805e+08	0.0412284	3.86886e+08	0.0591193
India - Fishing	201448	2.2094e-05	1.05044e+06	0.000115207	1.85416e+06	0.000203356	2.65789e+06	0.000291505
India - Coal	2532.19	2.56063e-05	11998.3	0.000121331	21231.8	0.000214703	30465.2	0.000308074
India - Oil	0.370985	1.98379e-05	1.82824	9.77627e-05	3.2368	0.000173084	4.64537	0.000248405
India - Gas	34.16	1.64264e-05	166.648	8.01355e-05	294.597	0.000141661	422.545	0.000203187
India - Minerals nec	805.23	1.8163e-05	4018.41	9.06406e-05	7101.23	0.000160178	10184	0.000229715
India - Bovine meat products	505659	0.000331894	2.47546e+06	0.00162479	4.34322e+06	0.00285071	6.21097e+06	0.00407663
India - Meat products nec	248018	0.000370244	1.39213e+06	0.00207819	2.4367e+06	0.00363753	3.48126e+06	0.00519687
India - Vegetable oils and fats	1.64963e+07	0.00140747	9.49131e+07	0.00809802	1.65706e+08	0.0141381	2.36499e+08	0.0201782
India - Dairy products	7.56151e+06	0.000379851	3.62835e+07	0.00182269	6.35764e+07	0.00319375	9.08694e+07	0.0045648
India - Processed rice	4.4817e+07	0.00163491	2.52333e+08	0.00920505	4.4123e+08	0.016096	6.30127e+08	0.0229869
India - Sugar	3.75704e+06	0.000408745	1.94742e+07	0.00211868	3.39733e+07	0.0036961	4.84724e+07	0.00527351
India - Food products nec	3.88789e+07	0.0010114	2.13149e+08	0.00554486	3.73787e+08	0.00972369	5.34424e+08	0.0139025
India - Beverages and tobacco products	4.0184e+06	0.000319902	2.03314e+07	0.00161857	3.56837e+07	0.00284075	5.1036e+07	0.00406294
India - Textiles	8.40361e+06	0.000250961	4.6774e+07	0.00139683	8.19827e+07	0.00244829	1.17191e+08	0.00349974
India - Wearing apparel	1.75752e+06	0.000125858	9.27508e+06	0.000664198	1.63357e+07	0.00116982	2.33964e+07	0.00167544
India - Leather products	1.27493e+06	0.000262801	6.50962e+06	0.00134182	1.14586e+07	0.00236195	1.64076e+07	0.00338208
India - Wood products	424110	0.00130306	1.67235e+06	0.00513822	2.95486e+06	0.00907866	4.23736e+06	0.0130191
India - Paper products, publishing	1.84059e+06	0.000383984	7.50817e+06	0.00156635	1.32798e+07	0.00277043	1.90514e+07	0.00397451
India - Petroleum, coal products	528597	2.13311e-05	2.31325e+06	9.33493e-05	4.14189e+06	0.000167143	5.97053e+06	0.000240936
India - Chemical, rubber, plastic products	3.30782e+06	0.000133264	1.71829e+07	0.000692254	3.025e+07	0.0012187	4.33172e+07	0.00174514
India - Mineral products nec	140039	5.71771e-05	659943	0.000269452	1.16591e+06	0.000476037	1.67188e+06	0.000682622
India - Ferrous metals	265496	3.78021e-05	1.33765e+06	0.000190459	2.36204e+06	0.000336314	3.38643e+06	0.000482169
India - Metals nec	144881	4.03261e-05	706866	0.000196748	1.25362e+06	0.000348932	1.80038e+06	0.000501116
India - Metal products	450733	4.14202e-05	2.1738e+06	0.000199762	3.85344e+06	0.000354112	5.53307e+06	0.000508462
India - Motor vehicles and parts	986457	4.20125e-05	4.82129e+06	0.000205335	8.5495e+06	0.000364117	1.22777e+07	0.000522899
India - Transport equipment nec	504869	4.59857e-05	2.4378e+06	0.000222046	4.32182e+06	0.00039365	6.20583e+06	0.000565254
India - Electronic equipment	595166	4.68024e-05	2.79187e+06	0.000219546	4.9876e+06	0.000392213	7.18332e+06	0.00056488
India - Machinery and equipment nec	2.93353e+06	4.78832e-05	1.38084e+07	0.00022539	2.45246e+07	0.000400307	3.52407e+07	0.000575224
India - Manufactures nec	5.43716e+06	0.000163529	2.26682e+07	0.000681773	4.01122e+07	0.00120642	5.75563e+07	0.00173108
India - Electricity	574849	3.76886e-05	2.86451e+06	0.000187805	5.0471e+06	0.000330902	7.22969e+06	0.000473998
India - Gas manufacture, distribution	2323.97	1.19647e-05	12085.5	6.22212e-05	21232.4	0.000109313	30379.3	0.000156405
India - Water	47880.6	2.40149e-05	232709	0.000116717	410203	0.00020574	587697	0.000294764
India - Construction	1.89802e+07	9.10164e-05	8.75944e+07	0.000420045	1.54467e+08	0.000740721	2.21339e+08	0.0010614
India - Trade	1.21011e+07	0.00011047	6.49659e+07	0.000593069	1.13843e+08	0.00103926	1.6272e+08	0.00148546
India - Transport nec	4.53903e+06	5.57287e-05	2.39067e+07	0.000293518	4.20527e+07	0.000516308	6.01987e+07	0.000739098
India - Water transport	402888	3.26981e-05	2.04118e+06	0.000165661	3.62001e+06	0.000293798	5.19884e+06	0.000421934
India - Air transport	146819	4.61908e-05	720233	0.000226593	1.27265e+06	0.00040039	1.82507e+06	0.000574187
India - Communication	122883	1.66464e-05	593671	8.04215e-05	1.05535e+06	0.000142963	1.51704e+06	0.000205505
India - Financial services nec	221304	1.29361e-05	1.09722e+06	6.41369e-05	1.93474e+06	0.000113094	2.77227e+06	0.00016205
India - Insurance	138544	2.94074e-05	659273	0.000139938	1.16395e+06	0.00024706	1.66862e+06	0.000354183
India - Business services nec	701667	1.94497e-05	3.35559e+06	9.30144e-05	5.95432e+06	0.000165049	8.55306e+06	0.000237084
India - Recreational and other services	71262.8	2.0574e-05	339729	9.80819e-05	605833	0.000174908	871938	0.000251734
India - Public Administration, Defense, Education, Health	2.6227e+06	1.84151e-05	1.37978e+07	9.688e-05	2.42539e+07	0.000170297	3.471e+07	0.000243713
India - Dwellings	451308	8.26731e-06	2.31471e+06	4.24021e-05	4.06076e+06	7.43872e-05	5.80681e+06	0.000106372
India - Paddy rice	1.0222e+06	0.00445167	2.74413e+06	0.0119506	5.1387e+06	0.0223789	7.53326e+06	0.0328071
India - Wheat	972606	0.00696106	2.41323e+06	0.0172718	4.59608e+06	0.0328947	6.77893e+06	0.0485176
Nepal - Cereal grains nec	1.53743e+06	0.00731489	3.60518e+06	0.017153	6.90439e+06	0.0328502	1.02036e+07	0.0485474
Nepal - Vegetables, fruit, nuts	378810	0.00074773	976888	0.00192827	1.84311e+06	0.0036381	2.70933e+06	0.00534793
Nepal - Oil seeds	109364	0.0105488	284493	0.0274411	536982	0.0517953	789472	0.0761494
Nepal - Sugar cane, sugar beet	51064.1	0.0020037	133678	0.00524539	251363	0.0098632	369048	0.014481
Nepal - Plant-based fibers	7526.1	0.00048153	19491.7	0.0012471	36534.3	0.00233752	53576.9	0.00342793
Nepal - Crops nec	791262	0.00147458	2.02228e+06	0.00376867	3.82157e+06	0.0071218	5.62086e+06	0.0104749
Nepal - Bovine cattle, sheep and goats, horses	686823	0.00663309	1.45939e+06	0.0140943	2.81279e+06	0.0271649	4.16618e+06	0.0402355
Nepal - Animal products nec	4847.5	3.48894e-05	11892.7	8.55966e-05	22613.3	0.000162757	33333.9	0.000239917
Nepal - Raw milk	3.39122e+06	0.00600769	6.90095e+06	0.0122253	1.33803e+07	0.0237038	1.98597e+07	0.0351823
Nepal - Wool, silk-worm cocoons	579.1	7.48277e-05	2227.47	0.000287819	4089.9	0.000528471	5952.33	0.000769123
Nepal - Forestry	1.77317e+06	0.0276666	3.71205e+06	0.057919	7.20331e+06	0.112393	1.06946e+07	0.166867
Nepal - Fishing	83715	0.0011312	233211	0.00315125	436069	0.00589236	638927	0.00863347
Nepal - Coal	5.03612	3.79038e-05	13.2036	9.93752e-05	25.6349	0.000192938	38.0661	0.0002865
Nepal - Oil	0.137055	2.98735e-05	0.349967	7.62815e-05	0.663577	0.000144638	0.977188	0.000212995
Nepal - Gas	0.105455	2.7113e-05	0.259228	6.66488e-05	0.493307	0.000126832	0.727385	0.000187015
Nepal - Minerals nec	1253.6	3.18796e-05	3115.16	7.92196e-05	5933.6	0.000150894	8752.05	0.000222568
Nepal - Bovine meat products	174197	0.00528363	371168	0.011258	715110	0.0216902	1.05905e+06	0.0321224
Nepal - Meat products nec	861.516	4.7997e-05	2154.59	0.000120037	4098.07	0.000228313	6041.56	0.000336589
Nepal - Vegetable oils and fats	316829	0.0030443	960307	0.00922726	1.7796e+06	0.0170996	2.5989e+06	0.0249719
Nepal - Dairy products	353649	0.00340732	727721	0.00701141	1.40894e+06	0.0135748	2.09016e+06	0.0201382
Nepal - Processed rice	491681	0.00299287	1.31912e+06	0.00802948	2.47045e+06	0.0150377	3.62179e+06	0.0220459
Nepal - Sugar	40642.8	0.00105828	107625	0.00280242	202101	0.00526244	296576	0.00772246
Nepal - Food products nec	235615	0.00262293	657657	0.00732121	1.22941e+06	0.0136861	1.80116e+06	0.020051
Nepal - Beverages and tobacco products	48166.1	0.000468795	134090	0.00130508	250806	0.00244106	367521	0.00357704
Nepal - Textiles	20766.5	0.000136391	73478.1	0.000482592	135943	0.000892849	198407	0.00130311
Nepal - Wearing apparel	6999.31	6.19818e-05	21384.5	0.000189369	40180.8	0.000355817	58977	0.000522266
Nepal - Leather products	8656.95	0.000134455	23266.8	0.000361367	45690.9	0.000709644	68114.9	0.00105792
Nepal - Wood products	251990	0.00486104	529379	0.010212	1.02676e+06	0.0198068	1.52414e+06	0.0294015
Nepal - Paper products, publishing	192388	0.00412595	405112	0.00868801	785449	0.0168447	1.16579e+06	0.0250014
Nepal - Petroleum, coal products	0.761104	7.71139e-05	3.07106	0.000311155	5.58629	0.000565994	8.10152	0.000820833
Nepal - Chemical, rubber, plastic products	1576.23	8.6049e-05	6217.78	0.000339439	11286	0.000616119	16354.1	0.000892799
Nepal - Mineral products nec	2558.11	4.68464e-05	7563.85	0.000138516	14175.8	0.000259599	20787.7	0.000380683
Nepal - Ferrous metals	4250.77	5.90597e-05	12397.1	0.000172244	23164.8	0.000321848	33932.4	0.000471452
Nepal - Metals nec	2930.81	4.7631e-05	7460.09	0.00012124	14142.7	0.000229845	20825.3	0.00033845
Nepal - Metal products	4507.67	4.03178e-05	11555.5	0.000103355	21879.4	0.000195695	32203.3	0.000288035
Nepal - Motor vehicles and parts	1738.59	4.70247e-05	5189.3	0.000140358	9714.29	0.000262748	14239.3	0.000385138
Nepal - Transport equipment nec	1535.82	5.17737e-05	5025.15	0.000169402	9345.31	0.000315037	13665.5	0.000460673
Nepal - Electronic equipment	3509.09	5.29385e-05	10745	0.0001621	20189	0.000304574	29633.1	0.000447048
Nepal - Machinery and equipment nec	1156.67	4.87489e-05	3725.51	0.000157016	6993.37	0.000294743	10261.2	0.00043247
Nepal - Manufactures nec	6819.77	0.000132919	15780.7	0.000307569	30273.3	0.000590033	44765.9	0.000872496
Nepal - Electricity	9880.43	6.25615e-05	25147.8	0.000159232	48008.3	0.000303982	70868.8	0.000448731
Nepal - Gas manufacture, distribution	3.80432	6.61519e-05	8.7534	0.00015221	17.2204	0.000299439	25.6874	0.000446669
Nepal - Water	1143.8	8.19213e-05	2709.11	0.000194032	5184.32	0.000371311	7659.52	0.00054859
Nepal - Construction	338585	0.000211828	756034	0.000472996	1.45527e+06	0.000910455	2.1545e+06	0.00134791
Nepal - Trade	18537.1	3.31675e-05	44605.2	7.98099e-05	85075.1	0.000152221	125545	0.000224632
Nepal - Transport nec	15659.2	3.80081e-05	42486.6	0.000103123	79988.1	0.000194147	117490	0.00028517
Nepal - Water transport	1531.86	6.77402e-05	4096.85	0.000181167	7715.54	0.000341189	11334.2	0.000501211
Nepal - Air transport	6076.92	7.65865e-05	15900.4	0.000200391	30018	0.000378312	44135.5	0.000556232
Nepal - Communication	153008	0.000514298	328604	0.00110452	635519	0.00213614	942434	0.00316776
Nepal - Financial services nec	3674.24	0.000158657	8516.3	0.000367742	16373.4	0.00070702	24230.5	0.0010463
Nepal - Insurance	14795.3	4.49616e-05	35409.4	0.000107606	67824.3	0.000206112	100239	0.000304618
Nepal - Business services nec	7819.22	7.97214e-05	17864.8	0.000182142	34293.2	0.000349639	50721.7	0.000517136
Nepal - Recreational and other services	356996	0.000490505	812299	0.00111608	1.56011e+06	0.00214355	2.30791e+06	0.00317102
Nepal - Public Administration, Defense, Education, Health	419535	0.000302245	1.10872e+06	0.000798749	2.08863e+06	0.00150471	3.06855e+06	0.00221066
Nepal - Dwellings	11203.9	3.70944e-05	26516.2	8.77911e-05	50711.3	0.000167898	74906.5	0.000248004
Nepal - Paddy rice	1994.28	0.000609892	8713.38	0.00266473	14967.9	0.00457747	21222.3	0.00649022
Nepal - Wheat	72083.6	0.00157693	309970	0.00678105	532081	0.01164	754191	0.016499
Pakistan - Cereal grains nec	6274.7	0.00830819	23118.3	0.0306104	39963.8	0.0529151	56809.2	0.0752198
Pakistan - Vegetables, fruit, nuts	778245	0.000119453	3.02567e+06	0.000464412	5.23561e+06	0.000803617	7.44555e+06	0.00114282
Pakistan - Oil seeds	3218.06	0.00109227	13071.1	0.0044366	22525.6	0.00764565	31980.1	0.0108547
Pakistan - Sugar cane, sugar beet	337.392	0.000343717	1354.76	0.00138015	2337.46	0.00238127	3320.16	0.0033824
Pakistan - Plant-based fibers	1435.64	0.000360087	6757.06	0.00169481	11594.2	0.00290805	16431.3	0.00412129
Pakistan - Crops nec	45494.3	0.000323655	184979	0.00131598	317551	0.00225912	450123	0.00320226
Pakistan - Bovine cattle, sheep and goats, horses	2.22365e+06	0.00068539	8.81894e+06	0.00271825	1.53317e+07	0.00472566	2.18444e+07	0.00673307
Pakistan - Animal products nec	1.09864e+06	0.000329746	4.03506e+06	0.00121109	7.08304e+06	0.00212591	1.0131e+07	0.00304074
Pakistan - Raw milk	1.00626e+07	0.00063532	3.99205e+07	0.00252045	6.93792e+07	0.00438038	9.88379e+07	0.0062403
Pakistan - Wool, silk-worm cocoons	63240.2	0.000290089	233906	0.00107295	410237	0.00188179	586568	0.00269064
Pakistan - Forestry	413182	0.00859438	967911	0.020133	1.85711e+06	0.0386288	2.74631e+06	0.0571245
Pakistan - Fishing	30362.7	4.16407e-05	111970	0.000153561	198161	0.000271766	284352	0.000389971
Pakistan - Coal	16.7279	0.000355518	41.3879	0.000879617	78.6846	0.00167228	115.981	0.00246495
Pakistan - Oil	1.3584	8.39794e-06	4.4328	2.74047e-05	8.14866	5.0377e-05	11.8645	7.33494e-05
Pakistan - Gas	21.6045	7.19925e-06	69.227	2.30685e-05	127.132	4.23643e-05	185.037	6.166e-05
Pakistan - Minerals nec	36.2782	6.68051e-06	124.259	2.2882e-05	225.099	4.14513e-05	325.939	6.00206e-05
Pakistan - Bovine meat products	222280	0.000459171	756238	0.00156219	1.34698e+06	0.00278251	1.93773e+06	0.00400283
Pakistan - Meat products nec	56736.6	0.000443376	197989	0.00154722	350266	0.0027372	502541	0.00392718
Pakistan - Vegetable oils and fats	2.0665e+06	0.000767755	6.75338e+06	0.00250905	1.27805e+07	0.00474829	1.88076e+07	0.00698749
Pakistan - Dairy products	1.60509e+06	0.000536856	5.65441e+06	0.00189123	9.99424e+06	0.00334278	1.43341e+07	0.00479432
Pakistan - Processed rice	559311	0.000306042	2.35335e+06	0.0012877	4.0582e+06	0.00222056	5.76306e+06	0.00315342
Pakistan - Sugar	580049	0.000123572	2.28832e+06	0.000487499	3.97061e+06	0.00084589	5.6529e+06	0.00120428
Pakistan - Food products nec	537668	0.00125156	2.27083e+06	0.00528595	3.90881e+06	0.00909877	5.54679e+06	0.0129116
Pakistan - Beverages and tobacco products	259017	7.54347e-05	859296	0.000250256	1.53521e+06	0.000447106	2.21113e+06	0.000643957
Pakistan - Textiles	1.55956e+06	0.000197977	5.94527e+06	0.00075472	1.08913e+07	0.00138259	1.58373e+07	0.00201046
Pakistan - Wearing apparel	389157	0.000120024	1.43554e+06	0.000442751	2.64407e+06	0.000815486	3.8526e+06	0.00118822
Pakistan - Leather products	227546	0.000357692	791673	0.00124448	1.40851e+06	0.00221412	2.02534e+06	0.00318375
Pakistan - Wood products	141656	0.000608584	355812	0.00152864	675997	0.00290423	996182	0.00427982
Pakistan - Paper products, publishing	295.283	3.9738e-05	1080.59	0.000145421	1935.63	0.000260489	2790.67	0.000375556
Pakistan - Petroleum, coal products	11096.7	8.85244e-06	36605.2	2.92021e-05	67465.9	5.38214e-05	98326.5	7.84408e-05
Pakistan - Chemical, rubber, plastic products	43931.9	2.49999e-05	138356	7.87326e-05	254003	0.000144543	369650	0.000210353
Pakistan - Mineral products nec	149033	0.000139865	381834	0.000358345	721465	0.000677082	1.06109e+06	0.000995819
Pakistan - Ferrous metals	617.748	7.97272e-06	2069.86	2.67138e-05	3783.88	4.88352e-05	5497.9	7.09565e-05
Pakistan - Metals nec	3116.62	1.31221e-05	9733.55	4.09819e-05	17889.1	7.532e-05	26044.7	0.000109658
Pakistan - Metal products	704.224	1.87365e-05	2211.03	5.88264e-05	4066.94	0.000108204	5922.85	0.000157582
Pakistan - Motor vehicles and parts	19629.9	1.48276e-05	61418	4.63925e-05	116283	8.7835e-05	171147	0.000129277
Pakistan - Transport equipment nec	5388.42	1.47022e-05	16519.7	4.50738e-05	32021.5	8.737e-05	47523.2	0.000129666
Pakistan - Electronic equipment	36115.1	1.5573e-05	114598	4.94152e-05	211001	9.09843e-05	307403	0.000132553
Pakistan - Machinery and equipment nec	3514.5	1.58303e-05	10761.7	4.84737e-05	20463.7	9.21744e-05	30165.8	0.000135875
Pakistan - Manufactures nec	78897.1	8.20343e-05	237363	0.000246801	438394	0.000455825	639424	0.000664849
Pakistan - Electricity	33828.8	5.63251e-06	117467	1.95584e-05	213391	3.55298e-05	309315	5.15012e-05
Pakistan - Gas manufacture, distribution	5088.09	3.63962e-06	17155.9	1.2272e-05	31585.1	2.25935e-05	46014.3	3.2915e-05
Pakistan - Water	1357.05	7.221e-06	4770.71	2.53854e-05	8646.21	4.60074e-05	12521.7	6.66293e-05
Pakistan - Construction	959045	6.11531e-05	2.56692e+06	0.000163679	4.84907e+06	0.000309199	7.13121e+06	0.000454719
Pakistan - Trade	142152	2.92668e-05	465277	9.57931e-05	838714	0.000172678	1.21215e+06	0.000249562
Pakistan - Transport nec	138497	1.42344e-05	412535	4.23996e-05	772652	7.94117e-05	1.13277e+06	0.000116424
Pakistan - Water transport	1500.95	4.3227e-06	5306.27	1.52819e-05	9567.98	2.75556e-05	13829.7	3.98292e-05
Pakistan - Air transport	28806.6	1.63183e-05	86496	4.89983e-05	161260	9.13509e-05	236025	0.000133703
Pakistan - Communication	8357.54	6.02391e-06	27888	2.0101e-05	51100.7	3.68322e-05	74313.4	5.35633e-05
Pakistan - Financial services nec	677.81	1.15505e-05	2275.01	3.87684e-05	4145.74	7.06475e-05	6016.46	0.000102526
Pakistan - Insurance	5494.14	4.73972e-06	19519	1.68388e-05	34961.7	3.0161e-05	50404.4	4.34832e-05
Pakistan - Business services nec	93124	6.10081e-05	276669	0.000181253	509755	0.000333955	742842	0.000486656
Pakistan - Recreational and other services	460309	5.63122e-05	1.32478e+06	0.000162068	2.45848e+06	0.00030076	3.59218e+06	0.000439452
Pakistan - Public Administration, Defense, Education, Health	288653	1.146e-05	971927	3.8587e-05	1.77416e+06	7.04371e-05	2.5764e+06	0.000102287
Pakistan - Dwellings	45296.8	1.22599e-05	129015	3.49188e-05	239880	6.49253e-05	350746	9.49317e-05
Pakistan - Paddy rice	136093	0.00161413	917833	0.010886	1.61088e+06	0.019106	2.30393e+06	0.0273259
Pakistan - Wheat	5.41222	0.00265531	9.56741	0.0046939	24.3312	0.0119372	39.0954	0.0191807
Sri Lanka - Cereal grains nec	45117.2	0.00412434	300347	0.0274559	527816	0.0482498	755285	0.0690437
Sri Lanka - Vegetables, fruit, nuts	389072	0.000209825	2.57415e+06	0.00138823	4.53014e+06	0.00244308	6.48613e+06	0.00349794
Sri Lanka - Oil seeds	8635.47	0.0120906	56678.5	0.0793562	99833	0.139777	142987	0.200198
Sri Lanka - Sugar cane, sugar beet	872.674	0.000753495	5721.42	0.00494006	10079.8	0.00870324	14438.2	0.0124664
Sri Lanka - Plant-based fibers	8358.53	0.00267797	14984.6	0.00480088	37890	0.0121395	60796.1	0.0194783
Sri Lanka - Crops nec	431948	0.000433284	2.57143e+06	0.00257938	4.6091e+06	0.00462335	6.64678e+06	0.00666733
Sri Lanka - Bovine cattle, sheep and goats, horses	111021	0.00577361	717089	0.0372918	1.26468e+06	0.0657687	1.81226e+06	0.0942457
Sri Lanka - Animal products nec	37980.9	0.000155177	128367	0.000524462	259457	0.00106005	390548	0.00159564
Sri Lanka - Raw milk	36536.3	0.00583099	235954	0.037657	416149	0.0664151	596344	0.0951731
Sri Lanka - Wool, silk-worm cocoons	14.2208	0.0025422	25.4954	0.00455772	64.4498	0.0115214	103.405	0.0184854
Sri Lanka - Forestry	414333	0.00297262	2.73133e+06	0.0195958	4.80521e+06	0.0344748	6.87909e+06	0.0493538
Sri Lanka - Fishing	12333.3	1.50802e-05	69221.6	8.46391e-05	124274	0.000151954	179327	0.000219268
Sri Lanka - Coal	0.000630314	2.00261e-05	0.00300319	9.54161e-05	0.00552975	0.000175689	0.0080563	0.000255962
Sri Lanka - Oil	1.55903e-05	2.88818e-05	5.61338e-05	0.000103991	0.000109689	0.000203205	0.000163244	0.000302418
Sri Lanka - Gas	0.000112257	2.32182e-05	0.000438881	9.07738e-05	0.000833197	0.00017233	0.00122751	0.000253886
Sri Lanka - Minerals nec	847.516	1.84051e-05	4172.06	9.06028e-05	7441.51	0.000161604	10711	0.000232605
Sri Lanka - Bovine meat products	9807.58	0.00030712	43656.4	0.00136708	77428.4	0.00242464	111200	0.00348219
Sri Lanka - Meat products nec	15818.3	0.000112878	89300.6	0.000637241	160158	0.00114287	231015	0.0016485
Sri Lanka - Vegetable oils and fats	274330	0.00135223	1.74253e+06	0.00858927	3.08149e+06	0.0151892	4.42044e+06	0.0217892
Sri Lanka - Dairy products	480978	0.0018201	3.04783e+06	0.0115335	5.39021e+06	0.0203974	7.73259e+06	0.0292614
Sri Lanka - Processed rice	1.26051e+06	0.00142239	8.40969e+06	0.00948968	1.47753e+07	0.0166728	2.1141e+07	0.023856
Sri Lanka - Sugar	418.783	0.000725719	2672.95	0.00463203	4728.48	0.00819409	6784	0.0117562
Sri Lanka - Food products nec	914596	0.000414836	3.9647e+06	0.00179828	7.50954e+06	0.00340612	1.10544e+07	0.00501398
Sri Lanka - Beverages and tobacco products	205501	0.000185543	1.18111e+06	0.0010664	2.11892e+06	0.00191312	3.05672e+06	0.00275985
Sri Lanka - Textiles	93230.2	0.000180069	541404	0.00104569	969645	0.00187282	1.39788e+06	0.00269994
Sri Lanka - Wearing apparel	538900	0.000167283	2.9479e+06	0.000915077	5.32026e+06	0.0016515	7.69262e+06	0.00238791
Sri Lanka - Leather products	18838	0.000177993	118540	0.00112004	209722	0.00198158	300904	0.00284313
Sri Lanka - Wood products	19736	0.000426431	87553.1	0.00189174	156504	0.00338156	225456	0.00487138
Sri Lanka - Paper products, publishing	31158.6	6.65583e-05	133348	0.000284846	241610	0.000516106	349872	0.000747367
Sri Lanka - Petroleum, coal products	78.4731	1.37477e-05	374.528	6.56138e-05	691.821	0.000121201	1009.11	0.000176787
Sri Lanka - Chemical, rubber, plastic products	51260.5	6.50435e-05	274441	0.000348233	495170	0.000628311	715898	0.00090839
Sri Lanka - Mineral products nec	2888.72	3.10736e-05	17252.2	0.000185579	30574.1	0.000328882	43896	0.000472184
Sri Lanka - Ferrous metals	52.5421	2.36843e-05	274.265	0.00012363	494.025	0.00022269	713.785	0.000321751
Sri Lanka - Metals nec	227.18	2.44181e-05	1109.2	0.00011922	2009.49	0.000215986	2909.77	0.000312753
Sri Lanka - Metal products	560.947	2.49045e-05	2621.89	0.000116405	4784.05	0.000212399	6946.2	0.000308393
Sri Lanka - Motor vehicles and parts	5470.68	2.61371e-05	26393.4	0.000126099	48109.9	0.000229853	69826.4	0.000333607
Sri Lanka - Transport equipment nec	2941.67	2.74523e-05	13663.1	0.000127507	24930	0.000232653	36196.9	0.000337798
Sri Lanka - Electronic equipment	4583.65	2.66727e-05	21508.3	0.000125159	39574.8	0.00023029	57641.2	0.000335421
Sri Lanka - Machinery and equipment nec	9259.21	2.48902e-05	42594.8	0.000114501	78080.9	0.000209893	113567	0.000305285
Sri Lanka - Manufactures nec	11772.1	3.47528e-05	52757.9	0.000155748	96778.6	0.000285702	140799	0.000415656
Sri Lanka - Electricity	10884.5	2.16473e-05	56669.1	0.000112705	102460	0.000203775	148250	0.000294845
Sri Lanka - Gas manufacture, distribution	5.24897	3.75731e-05	27.9232	0.00019988	50.6776	0.000362759	73.432	0.000525639
Sri Lanka - Water	2757.81	4.95052e-05	15606.3	0.000280147	28045.1	0.000503434	40484	0.000726722
Sri Lanka - Construction	86836.7	3.05965e-05	535141	0.000188554	946718	0.000333571	1.35829e+06	0.000478588
Sri Lanka - Trade	257130	4.52115e-05	1.63215e+06	0.000286984	2.88429e+06	0.000507148	4.13642e+06	0.000727313
Sri Lanka - Transport nec	34742.6	1.72086e-05	191434	9.48205e-05	341956	0.000169376	492477	0.000243932
Sri Lanka - Water transport	6718.1	1.38656e-05	36431.9	7.51925e-05	65057.3	0.000134273	93682.8	0.000193354
Sri Lanka - Air transport	4534.95	1.45868e-05	24233.3	7.79471e-05	43408.9	0.000139626	62584.5	0.000201305
Sri Lanka - Communication	15676.4	2.29308e-05	91454.4	0.000133775	162829	0.000238179	234204	0.000342583
Sri Lanka - Financial services nec	2443.88	6.26903e-06	15530.8	3.98394e-05	27427.8	7.03575e-05	39324.7	0.000100876
Sri Lanka - Insurance	1550.74	7.66078e-06	9831.18	4.85669e-05	17363.4	8.57766e-05	24895.6	0.000122986
Sri Lanka - Business services nec	12064.8	1.1273e-05	73249.5	6.84425e-05	130156	0.000121614	187062	0.000174786
Sri Lanka - Recreational and other services	7972.29	1.08157e-05	48711.4	6.60847e-05	86351.6	0.00011715	123992	0.000168215
Sri Lanka - Public Administration, Defense, Education, Health	187560	4.46604e-05	1.10364e+06	0.000262792	1.97202e+06	0.000469565	2.8404e+06	0.000676337
Sri Lanka - Dwellings	2069.58	7.86568e-06	12465.8	4.73775e-05	22043.7	8.37794e-05	31621.6	0.000120181
Sri Lanka - Paddy rice	180346	0.0008593	506451	0.00241311	999719	0.0047634	1.49299e+06	0.00711369
Sri Lanka - Wheat	4.08357e+06	0.0326399	1.18825e+07	0.0949769	2.34225e+07	0.187216	3.49625e+07	0.279455
Rest of South Asia - Cereal grains nec	594204	0.00296995	1.73665e+06	0.00868013	3.39347e+06	0.0169613	5.05029e+06	0.0252424
Rest of South Asia - Vegetables, fruit, nuts	106455	0.000173201	327695	0.000533155	641840	0.00104426	955985	0.00155537
Rest of South Asia - Oil seeds	5103.61	0.000457202	15196.1	0.00136133	28776.7	0.00257794	42357.4	0.00379455
Rest of South Asia - Sugar cane, sugar beet	5311.81	0.000237485	17737.8	0.000793036	35163.2	0.00157211	52588.7	0.00235118
Rest of South Asia - Plant-based fibers	4182.36	0.000200952	13913.5	0.00066851	27289.4	0.00131119	40665.3	0.00195387
Rest of South Asia - Crops nec	696784	0.00138644	2.03998e+06	0.00405907	4.02362e+06	0.00800605	6.00726e+06	0.011953
Rest of South Asia - Bovine cattle, sheep and goats, horses	867521	0.0094555	2.93853e+06	0.0320284	5.85493e+06	0.0638156	8.77134e+06	0.0956028
Rest of South Asia - Animal products nec	46605	0.000327856	136033	0.000956962	266775	0.0018767	397516	0.00279644
Rest of South Asia - Raw milk	4.7293e+06	0.00945581	1.60871e+07	0.0321648	3.20625e+07	0.0641061	4.80379e+07	0.0960474
Rest of South Asia - Wool, silk-worm cocoons	1405.54	0.000175515	4253.84	0.000531194	8291.82	0.00103543	12329.8	0.00153967
Rest of South Asia - Forestry	926821	0.0125077	2.94468e+06	0.0397392	5.38636e+06	0.0726903	7.82803e+06	0.105641
Rest of South Asia - Fishing	82346.1	0.000763372	237771	0.00220421	470469	0.00436139	703164	0.00651854
Rest of South Asia - Coal	0.310898	4.72918e-05	0.957207	0.000145604	1.82743	0.000277977	2.69765	0.00041035
Rest of South Asia - Oil	0.190971	1.69208e-05	0.555637	4.92317e-05	1.06387	9.42633e-05	1.5721	0.000139295
Rest of South Asia - Gas	0.169586	1.62563e-05	0.4879	4.67697e-05	0.935167	8.96443e-05	1.38243	0.000132519
Rest of South Asia - Minerals nec	1262.89	3.29367e-05	3792.88	9.89201e-05	7168.92	0.000186969	10545	0.000275018
Rest of South Asia - Bovine meat products	252766	0.00688316	853924	0.0232535	1.6996e+06	0.0462823	2.54527e+06	0.0693111
Rest of South Asia - Meat products nec	6689.9	0.000274214	19665.6	0.000806077	38038.6	0.00155917	56411.7	0.00231227
Rest of South Asia - Vegetable oils and fats	37825.7	0.000378251	109528	0.00109526	212316	0.00212313	315105	0.003151
Rest of South Asia - Dairy products	732365	0.00556365	2.47888e+06	0.0188316	4.94122e+06	0.0375375	7.40355e+06	0.0562434
Rest of South Asia - Processed rice	112215	0.000616459	314163	0.00172587	621438	0.00341389	928711	0.0051019
Rest of South Asia - Sugar	6777.74	0.000211543	21337.5	0.000665973	42079.3	0.00131335	62821	0.00196073
Rest of South Asia - Food products nec	513965	0.00227454	1.48043e+06	0.00655161	2.93387e+06	0.0129838	4.38729e+06	0.0194158
Rest of South Asia - Beverages and tobacco products	55995.7	0.000480972	162501	0.00139579	313953	0.00269668	465405	0.00399757
Rest of South Asia - Textiles	6605.85	0.000101322	22201.8	0.000340534	42416.8	0.000650596	62632	0.000960659
Rest of South Asia - Wearing apparel	10080.4	0.000147883	35168.4	0.00051593	66575.6	0.000976684	97983	0.00143744
Rest of South Asia - Leather products	14298.8	0.000252511	45518.4	0.00080384	87880.9	0.00155195	130243	0.00230005
Rest of South Asia - Wood products	94224.7	0.001902	299406	0.00604375	549359	0.0110892	799312	0.0161347
Rest of South Asia - Paper products, publishing	104362	0.00166066	331557	0.00527589	607369	0.00966473	883181	0.0140536
Rest of South Asia - Petroleum, coal products	1346.09	3.64541e-05	4088.33	0.000110718	7786.49	0.00021087	11484.7	0.000311021
Rest of South Asia - Chemical, rubber, plastic products	2382.2	5.69845e-05	7888.69	0.000188705	14972.1	0.000358147	22055.5	0.000527588
Rest of South Asia - Mineral products nec	2867.73	5.32415e-05	8529.23	0.000158351	16286.2	0.000302364	24043.1	0.000446378
Rest of South Asia - Ferrous metals	2777.21	4.19341e-05	8328.85	0.00012576	16099.3	0.00024309	23869.8	0.000360419
Rest of South Asia - Metals nec	2386.89	3.55098e-05	6982.18	0.000103874	13414	0.00019956	19845.9	0.000295247
Rest of South Asia - Metal products	3852.91	3.33181e-05	11291.9	9.76464e-05	21659.3	0.000187299	32026.8	0.000276952
Rest of South Asia - Motor vehicles and parts	3203.35	3.83452e-05	9762.28	0.000116858	18894.3	0.000226171	28026.3	0.000335484
Rest of South Asia - Transport equipment nec	1072.76	3.4961e-05	3211.21	0.000104653	6300.34	0.000205327	9389.46	0.000306001
Rest of South Asia - Electronic equipment	4160.83	4.95336e-05	11936.4	0.0001421	22956.3	0.000273289	33976.2	0.000404478
Rest of South Asia - Machinery and equipment nec	2145.43	3.96474e-05	6311.14	0.00011663	12237.2	0.000226143	18163.2	0.000335656
Rest of South Asia - Manufactures nec	3693.38	7.33576e-05	11345.9	0.000225351	21436.5	0.000425769	31527	0.000626188
Rest of South Asia - Electricity	3196.04	4.43746e-05	9447.92	0.000131177	18164.6	0.000252202	26881.3	0.000373226
Rest of South Asia - Gas manufacture, distribution	9.50184	7.76539e-05	29.0507	0.000237418	55.8611	0.000456526	82.6714	0.000675633
Rest of South Asia - Water	1106.99	6.43164e-05	3377.19	0.000196216	6488.44	0.000376982	9599.68	0.000557747
Rest of South Asia - Construction	161732	9.61617e-05	495240	0.000294458	927258	0.000551326	1.35928e+06	0.000808193
Rest of South Asia - Trade	39641.1	4.65366e-05	120925	0.00014196	234088	0.000274806	347250	0.000407653
Rest of South Asia - Transport nec	15816.9	2.7715e-05	47186.8	8.26827e-05	90236.2	0.000158116	133286	0.000233548
Rest of South Asia - Water transport	3595.21	3.84976e-05	10925	0.000116985	20712.7	0.000221792	30500.4	0.000326598
Rest of South Asia - Air transport	5901.92	4.26317e-05	17715.2	0.000127963	33670.7	0.000243216	49626.3	0.000358469
Rest of South Asia - Communication	64058.4	0.000212089	201076	0.000665736	371047	0.00122848	541017	0.00179123
Rest of South Asia - Financial services nec	2471.03	5.88296e-05	7537.64	0.000179454	14252.8	0.000339327	20968	0.0004992
Rest of South Asia - Insurance	8558.97	2.69081e-05	25357.8	7.97212e-05	48330.6	0.000151944	71303.3	0.000224167
Rest of South Asia - Business services nec	8201.1	4.71657e-05	24694.7	0.000142023	46789	0.00026909	68883.2	0.000396158
Rest of South Asia - Recreational and other services	156636	0.000205512	475678	0.000624108	901034	0.00118219	1.32639e+06	0.00174028
Rest of South Asia - Public Administration, Defense, Education, Health	244133	0.000140081	782662	0.000449082	1.51033e+06	0.000866608	2.23799e+06	0.00128413
Rest of South Asia - Dwellings	10847.5	2.93072e-05	31733.3	8.57356e-05	60918.7	0.000164587	90104.1	0.000243439
Rest of South Asia - Paddy rice	926.637	0.00130122	1738.17	0.00244081	4321.57	0.00606851	6905.02	0.00969628
Rest of South Asia - Wheat	2.97719e+06	0.00336012	5.14164e+06	0.00580296	1.29471e+07	0.0146123	2.07528e+07	0.0234221
Canada - Cereal grains nec	1.38209e+06	0.00332804	2.85081e+06	0.0068647	6.8891e+06	0.0165888	1.09274e+07	0.0263128
Canada - Vegetables, fruit, nuts	442947	0.000225908	934435	0.000476574	2.41656e+06	0.00123248	3.8988e+06	0.00198844
Canada - Oil seeds	123407	0.00269309	268776	0.00586548	612514	0.0133668	956223	0.0208676
Canada - Sugar cane, sugar beet	5057.83	8.81389e-05	10501.5	0.000183001	24192.2	0.000421578	37881.8	0.000660137
Canada - Plant-based fibers	83098.4	0.000276603	166141	0.000553022	404326	0.00134585	642510	0.00213867
Canada - Crops nec	485071	0.00155348	816736	0.00261567	2.12311e+06	0.00679942	3.42957e+06	0.0109835
Canada - Bovine cattle, sheep and goats, horses	767364	0.00352114	1.63276e+06	0.00749211	4.19282e+06	0.0192393	6.75289e+06	0.0309864
Canada - Animal products nec	438567	0.000447524	918471	0.000937229	2.23139e+06	0.00227696	3.5443e+06	0.00361669
Canada - Raw milk	40474	0.00318739	86308.9	0.00679695	221972	0.0174806	357635	0.0281643
Canada - Wool, silk-worm cocoons	42394.8	0.00162134	88759	0.00339449	212647	0.00813246	336534	0.0128704
Canada - Forestry	1.2831e+06	0.00149142	2.55207e+06	0.00296641	6.92937e+06	0.00805439	1.13067e+07	0.0131424
Canada - Fishing	15316.2	2.01879e-05	36224.1	4.77461e-05	84877.9	0.000111875	133531	0.000176004
Canada - Coal	191.749	1.04613e-05	435.605	2.37654e-05	1034.36	5.64316e-05	1633.11	8.90977e-05
Canada - Oil	29.5967	8.93639e-06	66.9889	2.02265e-05	158.743	4.79308e-05	250.498	7.5635e-05
Canada - Gas	13658	7.21139e-06	30157.9	1.59233e-05	72064.9	3.805e-05	113972	6.01768e-05
Canada - Minerals nec	5503.56	1.0963e-05	12512.4	2.49244e-05	29512.9	5.8789e-05	46513.4	9.26536e-05
Canada - Bovine meat products	5.06188e+06	0.000804476	1.08291e+07	0.00172106	2.75113e+07	0.00437233	4.41936e+07	0.00702362
Canada - Meat products nec	798117	0.000171666	1.74003e+06	0.00037426	4.23463e+06	0.00091082	6.72924e+06	0.00144738
Canada - Vegetable oils and fats	801347	0.000753242	1.84342e+06	0.00173276	4.25659e+06	0.00400106	6.66964e+06	0.00626926
Canada - Dairy products	1.12727e+07	0.00134582	2.41501e+07	0.00288323	6.18874e+07	0.00738861	9.96248e+07	0.011894
Canada - Processed rice	19956.9	0.000436024	52781.7	0.00115319	119705	0.00261535	186629	0.00407752
Canada - Sugar	159972	0.000644422	489639	0.00197243	907730	0.00365664	1.32581e+06	0.0053408
Canada - Food products nec	5.97993e+06	0.000253608	1.36032e+07	0.00057691	3.13926e+07	0.00133136	4.91819e+07	0.0020858
Canada - Beverages and tobacco products	658064	5.97623e-05	1.77154e+06	0.000160883	3.81617e+06	0.000346567	5.86079e+06	0.00053225
Canada - Textiles	76131	3.10818e-05	207870	8.48664e-05	457184	0.000186653	706494	0.000288438
Canada - Wearing apparel	162284	3.74542e-05	444258	0.000102532	965740	0.000222887	1.48721e+06	0.00034324
Canada - Leather products	55672.8	8.8773e-05	128724	0.000205257	302015	0.000481578	475307	0.0007579
Canada - Wood products	3.22661e+06	0.00043896	6.62045e+06	0.000900671	1.76501e+07	0.00240118	2.86797e+07	0.00390169
Canada - Paper products, publishing	561377	6.98217e-05	1.19129e+06	0.000148168	3.07263e+06	0.000382161	4.95396e+06	0.000616154
Canada - Petroleum, coal products	177314	1.33512e-05	443956	3.34284e-05	985147	7.41782e-05	1.52634e+06	0.000114928
Canada - Chemical, rubber, plastic products	478623	2.58102e-05	1.20098e+06	6.47642e-05	2.66113e+06	0.000143504	4.12126e+06	0.000222243
Canada - Mineral products nec	22430	1.86961e-05	51609.9	4.30185e-05	122428	0.000102048	193246	0.000161077
Canada - Ferrous metals	2340.82	1.70039e-05	5374.45	3.90404e-05	12623.9	9.17009e-05	19873.3	0.000144361
Canada - Metals nec	7615.43	1.61023e-05	17546.4	3.71007e-05	39956.1	8.44845e-05	62365.7	0.000131868
Canada - Metal products	61148.5	1.6624e-05	139448	3.79107e-05	329959	8.9704e-05	520471	0.000141497
Canada - Motor vehicles and parts	1.16702e+06	1.76648e-05	2.86768e+06	4.3407e-05	6.57632e+06	9.95435e-05	1.02849e+07	0.00015568
Canada - Transport equipment nec	122391	1.34882e-05	288710	3.18176e-05	671748	7.40307e-05	1.05478e+06	0.000116244
Canada - Electronic equipment	128659	1.70567e-05	317926	4.21483e-05	723823	9.5959e-05	1.12972e+06	0.000149769
Canada - Machinery and equipment nec	472661	1.70818e-05	1.10909e+06	4.0082e-05	2.58799e+06	9.35291e-05	4.06688e+06	0.000146976
Canada - Manufactures nec	602093	6.0969e-05	1.37074e+06	0.000138804	3.34799e+06	0.000339023	5.32522e+06	0.00053924
Canada - Electricity	103405	8.50822e-06	229818	1.89095e-05	550455	4.52915e-05	871091	7.16736e-05
Canada - Gas manufacture, distribution	7433.64	6.15659e-06	16107.8	1.33406e-05	39003.9	3.23032e-05	61899.9	5.12659e-05
Canada - Water	5705.9	1.78e-05	13273.7	4.14084e-05	31235.5	9.74414e-05	49197.1	0.000153474
Canada - Construction	7.23518e+06	3.97341e-05	1.62653e+07	8.93256e-05	3.9643e+07	0.000217711	6.30208e+07	0.000346097
Canada - Trade	6.55534e+06	3.41477e-05	1.46585e+07	7.63584e-05	3.56513e+07	0.000185713	5.66442e+07	0.000295068
Canada - Transport nec	253872	1.20482e-05	577951	2.74282e-05	1.3637e+06	6.47178e-05	2.14944e+06	0.000102007
Canada - Water transport	48039.5	1.59543e-05	116271	3.86143e-05	265246	8.80901e-05	414221	0.000137566
Canada - Air transport	94512.7	1.28789e-05	228818	3.11802e-05	517184	7.04748e-05	805549	0.000109769
Canada - Communication	233583	1.0981e-05	526224	2.47384e-05	1.26077e+06	5.92702e-05	1.99532e+06	9.3802e-05
Canada - Financial services nec	381923	9.26793e-06	839961	2.03829e-05	2.03124e+06	4.92912e-05	3.22253e+06	7.81994e-05
Canada - Insurance	150099	8.63951e-06	327581	1.88551e-05	791337	4.55482e-05	1.25509e+06	7.22414e-05
Canada - Business services nec	802411	1.03113e-05	1.79514e+06	2.30683e-05	4.30913e+06	5.53742e-05	6.82312e+06	8.768e-05
Canada - Recreational and other services	649866	1.86318e-05	1.49086e+06	4.27433e-05	3.54916e+06	0.000101755	5.60746e+06	0.000160767
Canada - Public Administration, Defense, Education, Health	4.91806e+06	1.40524e-05	1.08316e+07	3.0949e-05	2.64725e+07	7.564e-05	4.21135e+07	0.000120331
Canada - Dwellings	579583	5.23133e-06	1.23535e+06	1.11503e-05	3.01128e+06	2.71799e-05	4.7872e+06	4.32094e-05
Canada - Paddy rice	12435.7	0.000748822	31012.2	0.00186742	85323.4	0.0051378	139635	0.00840819
Canada - Wheat	4.43601e+06	0.00213707	7.31624e+06	0.00352463	2.2083e+07	0.0106386	3.68498e+07	0.0177525
United States of America - Cereal grains nec	2.57087e+06	0.000842975	6.44008e+06	0.00211167	1.5517e+07	0.00508794	2.45939e+07	0.00806421
United States of America - Vegetables, fruit, nuts	3.26832e+06	8.38593e-05	1.05535e+07	0.000270785	2.32842e+07	0.000597431	3.60148e+07	0.000924076
United States of America - Oil seeds	672574	0.00156766	1.80096e+06	0.00419775	4.35652e+06	0.0101544	6.91208e+06	0.0161109
United States of America - Sugar cane, sugar beet	116018	0.000669489	341816	0.00197247	778355	0.00449154	1.21489e+06	0.0070106
United States of America - Plant-based fibers	1.02561e+06	0.00100527	2.95931e+06	0.00290063	7.87901e+06	0.00772279	1.27987e+07	0.0125449
United States of America - Crops nec	679051	0.000152528	1.68519e+06	0.000378526	4.08672e+06	0.000917957	6.48823e+06	0.00145739
United States of America - Bovine cattle, sheep and goats, horses	546042	0.00188821	1.37956e+06	0.0047705	3.49789e+06	0.0120957	5.61623e+06	0.0194209
United States of America - Animal products nec	1.48229e+06	0.000149603	3.78361e+06	0.000381866	9.03911e+06	0.000912286	1.42946e+07	0.0014427
United States of America - Raw milk	266826	0.00181139	673618	0.00457296	1.70578e+06	0.01158	2.73795e+06	0.018587
United States of America - Wool, silk-worm cocoons	2639.04	0.00053058	6666.93	0.00134039	16225.9	0.00326222	25784.9	0.00518406
United States of America - Forestry	1.11353e+07	0.0023854	2.78555e+07	0.00596719	7.29326e+07	0.0156236	1.1801e+08	0.0252799
United States of America - Fishing	10100.9	7.46539e-06	29721.1	2.19663e-05	64502.6	4.76726e-05	99283.8	7.33788e-05
United States of America - Coal	344.843	6.3616e-06	945.671	1.74456e-05	2161.85	3.98816e-05	3378.03	6.23174e-05
United States of America - Oil	1.17829	3.66721e-06	3.18881	9.9246e-06	7.39276	2.30086e-05	11.5967	3.60926e-05
United States of America - Gas	339.63	3.64912e-06	917.852	9.86176e-06	2132.92	2.2917e-05	3347.99	3.59721e-05
United States of America - Minerals nec	16232.4	5.71887e-06	44167.9	1.55609e-05	100723	3.54861e-05	157279	5.54112e-05
United States of America - Bovine meat products	4.66003e+07	0.000821093	1.18744e+08	0.00209225	2.96186e+08	0.00521877	4.73629e+08	0.00834529
United States of America - Meat products nec	1.33821e+07	0.0002292	3.42431e+07	0.000586492	8.35511e+07	0.001431	1.32859e+08	0.00227552
United States of America - Vegetable oils and fats	3.02199e+06	0.00101949	8.13333e+06	0.00274383	1.93582e+07	0.00653062	3.0583e+07	0.0103174
United States of America - Dairy products	3.82106e+07	0.000768687	9.70695e+07	0.00195276	2.44373e+08	0.00491608	3.91677e+08	0.00787941
United States of America - Processed rice	612846	0.000369263	1.13972e+06	0.000686728	3.29251e+06	0.00198386	5.44531e+06	0.00328101
United States of America - Sugar	738556	0.000177922	2.37025e+06	0.000571006	5.04997e+06	0.00121656	7.72942e+06	0.00186206
United States of America - Food products nec	3.16174e+07	0.000152034	8.25928e+07	0.000397151	1.94967e+08	0.000937507	3.07341e+08	0.00147786
United States of America - Beverages and tobacco products	3.77112e+06	3.94364e-05	1.08136e+07	0.000113083	2.36085e+07	0.000246886	3.64033e+07	0.000380687
United States of America - Textiles	1.39096e+06	3.18945e-05	4.15271e+06	9.5221e-05	9.40055e+06	0.000215553	1.46484e+07	0.000335885
United States of America - Wearing apparel	2.59233e+06	3.52471e-05	7.7032e+06	0.000104738	1.70502e+07	0.000231826	2.6397e+07	0.000358914
United States of America - Leather products	1.21368e+06	0.00012586	3.07814e+06	0.000319208	7.27415e+06	0.00075434	1.14702e+07	0.00118947
United States of America - Wood products	1.79387e+07	0.000178564	4.59262e+07	0.000457157	1.15339e+08	0.00114811	1.84753e+08	0.00183906
United States of America - Paper products, publishing	1.38437e+06	1.51907e-05	3.66544e+06	4.0221e-05	8.53078e+06	9.36086e-05	1.33961e+07	0.000146996
United States of America - Petroleum, coal products	1.80999e+06	1.25603e-05	5.64765e+06	3.91914e-05	1.1062e+07	7.67636e-05	1.64763e+07	0.000114336
United States of America - Chemical, rubber, plastic products	3.0357e+06	1.58408e-05	8.71308e+06	4.54663e-05	1.90231e+07	9.92654e-05	2.9333e+07	0.000153064
United States of America - Mineral products nec	53528.6	7.73338e-06	146327	2.11402e-05	332732	4.80704e-05	519135	7.50005e-05
United States of America - Ferrous metals	3039.86	7.80538e-06	8173.54	2.0987e-05	18448.8	4.73706e-05	28724.1	7.3754e-05
United States of America - Metals nec	13323.7	1.04427e-05	34985.7	2.74208e-05	78397	6.14453e-05	121808	9.54697e-05
United States of America - Metal products	201182	7.36927e-06	537082	1.96732e-05	1.21516e+06	4.45112e-05	1.89324e+06	6.9349e-05
United States of America - Motor vehicles and parts	5.90423e+06	1.52404e-05	1.65109e+07	4.26189e-05	3.6433e+07	9.40431e-05	5.6355e+07	0.000145467
United States of America - Transport equipment nec	1.16466e+06	8.38173e-06	3.16574e+06	2.27829e-05	7.20773e+06	5.18721e-05	1.12497e+07	8.09611e-05
United States of America - Electronic equipment	2.3644e+06	1.287e-05	6.68275e+06	3.63757e-05	1.47431e+07	8.025e-05	2.28034e+07	0.000124124
United States of America - Machinery and equipment nec	3.80744e+06	7.29859e-06	1.03938e+07	1.99242e-05	2.35016e+07	4.5051e-05	3.66094e+07	7.01778e-05
United States of America - Manufactures nec	1.14631e+06	1.72906e-05	3.16164e+06	4.76894e-05	6.99347e+06	0.000105488	1.08253e+07	0.000163286
United States of America - Electricity	751764	5.88306e-06	2.06689e+06	1.61748e-05	4.71537e+06	3.6901e-05	7.36385e+06	5.76271e-05
United States of America - Gas manufacture, distribution	191756	6.5401e-06	516357	1.76111e-05	1.20799e+06	4.12004e-05	1.89963e+06	6.47896e-05
United States of America - Water	361736	7.50837e-06	986817	2.04829e-05	2.27875e+06	4.72989e-05	3.57069e+06	7.4115e-05
United States of America - Construction	2.23428e+07	1.82089e-05	5.97183e+07	4.86692e-05	1.39843e+08	0.000113969	2.19967e+08	0.000179269
United States of America - Trade	1.57997e+07	8.83622e-06	4.2605e+07	2.38275e-05	9.94283e+07	5.56067e-05	1.56251e+08	8.73859e-05
United States of America - Transport nec	1.09401e+06	7.23439e-06	3.16157e+06	2.09066e-05	6.78213e+06	4.48483e-05	1.04027e+07	6.87899e-05
United States of America - Water transport	156321	7.8637e-06	452177	2.27466e-05	978276	4.92119e-05	1.50437e+06	7.56771e-05
United States of America - Air transport	401912	8.43778e-06	1.17677e+06	2.47052e-05	2.46916e+06	5.18378e-05	3.76155e+06	7.89702e-05
United States of America - Communication	1.51383e+06	5.50253e-06	4.14869e+06	1.50799e-05	9.53441e+06	3.46561e-05	1.49201e+07	5.42324e-05
United States of America - Financial services nec	2.24353e+06	3.32866e-06	6.14549e+06	9.11785e-06	1.42858e+07	2.11953e-05	2.2426e+07	3.32728e-05
United States of America - Insurance	1.19162e+06	3.64039e-06	3.2379e+06	9.89181e-06	7.61555e+06	2.32655e-05	1.19932e+07	3.66392e-05
United States of America - Business services nec	1.95188e+06	6.8936e-06	5.65884e+06	1.99858e-05	1.23852e+07	4.37417e-05	1.91114e+07	6.74973e-05
United States of America - Recreational and other services	3.2917e+07	3.43936e-05	8.79443e+07	9.18893e-05	2.07138e+08	0.00021643	3.26332e+08	0.000340971
United States of America - Public Administration, Defense, Education, Health	3.36929e+07	7.66447e-06	9.07415e+07	2.06419e-05	2.12694e+08	4.83836e-05	3.34646e+08	7.61252e-05
United States of America - Dwellings	3.29557e+06	2.32818e-06	8.78881e+06	6.20893e-06	2.11163e+07	1.49178e-05	3.34437e+07	2.36266e-05
United States of America - Paddy rice	18799.9	0.00785894	98726.9	0.0412709	174051	0.0727586	249348	0.104235
United States of America - Wheat	89590.4	0.000756555	464153	0.00391958	855928	0.00722796	1.24772e+06	0.0105365
Mexico - Cereal grains nec	4.59468e+06	0.00318578	1.95796e+07	0.0135758	3.58334e+07	0.0248456	5.20869e+07	0.0361152
Mexico - Vegetables, fruit, nuts	2.79278e+06	0.000330889	1.2371e+07	0.00146572	2.25305e+07	0.00266943	3.26894e+07	0.00387306
Mexico - Oil seeds	31205.8	0.0143138	134993	0.0619201	246086	0.112878	357173	0.163833
Mexico - Sugar cane, sugar beet	860659	0.00117122	3.5747e+06	0.00486459	6.4174e+06	0.00873304	9.25958e+06	0.0126008
Mexico - Plant-based fibers	165384	0.000244431	761105	0.00112488	1.41408e+06	0.00208996	2.06703e+06	0.00305499
Mexico - Crops nec	481456	0.000988929	2.00902e+06	0.0041266	3.70167e+06	0.00760337	5.39438e+06	0.0110803
Mexico - Bovine cattle, sheep and goats, horses	4.80461e+06	0.00474831	1.93225e+07	0.019096	3.66037e+07	0.0361748	5.38855e+07	0.0532541
Mexico - Animal products nec	2.05418e+06	0.000506356	8.28611e+06	0.00204253	1.54787e+07	0.00381551	2.26713e+07	0.00558849
Mexico - Raw milk	81394.3	0.00469801	327004	0.0188744	619684	0.0357676	912376	0.0526615
Mexico - Wool, silk-worm cocoons	66.6845	0.000440053	247.833	0.00163546	478.188	0.00315558	708.546	0.00467571
Mexico - Forestry	1.50537e+06	0.00156927	6.64811e+06	0.0069303	1.23242e+07	0.0128473	1.80002e+07	0.0187643
Mexico - Fishing	33497.2	2.97011e-05	122051	0.000108219	240070	0.000212864	358089	0.000317509
Mexico - Coal	0.322017	4.3022e-06	1.18055	1.57723e-05	2.28765	3.05634e-05	3.39474	4.53544e-05
Mexico - Oil	0.134515	1.91429e-06	0.47597	6.77353e-06	0.927218	1.31952e-05	1.37846	1.96169e-05
Mexico - Gas	0.018382	1.55065e-06	0.0698256	5.89028e-06	0.133565	1.12672e-05	0.197305	1.6644e-05
Mexico - Minerals nec	64126.7	7.62078e-06	236533	2.81094e-05	457621	5.43835e-05	678709	8.06573e-05
Mexico - Bovine meat products	5.6303e+06	0.00138942	2.13191e+07	0.00526102	4.15388e+07	0.0102507	6.17591e+07	0.0152406
Mexico - Meat products nec	1.95082e+06	0.000275729	7.70767e+06	0.0010894	1.45141e+07	0.00205141	2.13205e+07	0.00301343
Mexico - Vegetable oils and fats	2.48038e+06	0.00128692	7.51591e+06	0.00389955	1.61039e+07	0.00835532	2.46915e+07	0.0128109
Mexico - Dairy products	1.4576e+07	0.00114718	5.82128e+07	0.00458154	1.10537e+08	0.0086996	1.62862e+08	0.0128178
Mexico - Processed rice	236567	0.00121634	1.22823e+06	0.0063151	2.17373e+06	0.0111765	3.1189e+06	0.0160362
Mexico - Sugar	882914	0.00033605	3.59526e+06	0.00136841	6.5117e+06	0.00247845	9.42765e+06	0.00358831
Mexico - Food products nec	1.342e+07	0.000263649	4.80779e+07	0.000944537	9.44306e+07	0.00185518	1.40783e+08	0.00276582
Mexico - Beverages and tobacco products	3.01661e+06	0.000166551	1.19646e+07	0.000660581	2.23716e+07	0.00123517	3.27785e+07	0.00180975
Mexico - Textiles	267537	0.000107209	960283	0.000384812	2.00566e+06	0.000803723	3.05102e+06	0.00122263
Mexico - Wearing apparel	331725	3.88411e-05	1.12472e+06	0.000131691	2.28695e+06	0.000267775	3.44905e+06	0.000403844
Mexico - Leather products	987983	0.00023489	3.45446e+06	0.000821289	6.89324e+06	0.00163885	1.03321e+07	0.00245643
Mexico - Wood products	1.19427e+06	0.000425902	5.16185e+06	0.00184083	9.63117e+06	0.00343468	1.41005e+07	0.00502853
Mexico - Paper products, publishing	41507.2	1.40322e-05	133867	4.5256e-05	274057	9.26492e-05	414241	0.000140041
Mexico - Petroleum, coal products	35238.7	3.9822e-06	123032	1.39033e-05	240117	2.71347e-05	357201	4.0366e-05
Mexico - Chemical, rubber, plastic products	386317	1.94983e-05	1.40625e+06	7.09764e-05	2.74297e+06	0.000138444	4.07969e+06	0.000205911
Mexico - Mineral products nec	40311.7	8.9213e-06	142257	3.14826e-05	282005	6.24099e-05	421753	9.33371e-05
Mexico - Ferrous metals	1362.84	6.56393e-06	4602.9	2.21692e-05	9074.25	4.37048e-05	13545.6	6.52402e-05
Mexico - Metals nec	2378.67	7.47562e-06	8058.75	2.53269e-05	15909.5	5e-05	23760.2	7.46729e-05
Mexico - Metal products	28081.9	7.36466e-06	94132.9	2.46869e-05	186862	4.90057e-05	279591	7.33243e-05
Mexico - Motor vehicles and parts	519913	9.74733e-06	1.6724e+06	3.13542e-05	3.37932e+06	6.33554e-05	5.08616e+06	9.53553e-05
Mexico - Transport equipment nec	37556.3	6.89446e-06	122349	2.24605e-05	246794	4.53057e-05	371237	6.81506e-05
Mexico - Electronic equipment	242677	8.86687e-06	788810	2.88213e-05	1.59231e+06	5.81793e-05	2.3958e+06	8.75371e-05
Mexico - Machinery and equipment nec	302299	7.71755e-06	997156	2.54569e-05	1.99858e+06	5.10228e-05	3e+06	7.65885e-05
Mexico - Manufactures nec	324943	4.59517e-05	1.18009e+06	0.000166883	2.3368e+06	0.000330458	3.49349e+06	0.000494031
Mexico - Electricity	36496.4	6.18129e-06	123540	2.09237e-05	242819	4.11256e-05	362097	6.13273e-05
Mexico - Gas manufacture, distribution	309.631	1.99408e-06	1025.55	6.60473e-06	2011.27	1.2953e-05	2996.99	1.93012e-05
Mexico - Water	386.026	8.37503e-06	1172.91	2.54468e-05	2414.64	5.23869e-05	3656.36	7.93267e-05
Mexico - Construction	1.75853e+06	1.36917e-05	6.79379e+06	5.28953e-05	1.29582e+07	0.00010089	1.91225e+07	0.000148885
Mexico - Trade	849722	8.22561e-06	3.20126e+06	3.09894e-05	6.21048e+06	6.01197e-05	9.21966e+06	8.92496e-05
Mexico - Transport nec	258125	3.72886e-06	873382	1.26169e-05	1.7342e+06	2.50522e-05	2.59501e+06	3.74874e-05
Mexico - Water transport	16679.1	1.30981e-05	56450.7	4.43307e-05	112009	8.79604e-05	167567	0.00013159
Mexico - Air transport	31555.9	1.07974e-05	101406	3.46978e-05	204656	7.00267e-05	307906	0.000105355
Mexico - Communication	64421.8	3.04112e-06	220950	1.04302e-05	437332	2.06449e-05	653712	3.08594e-05
Mexico - Financial services nec	22888.8	1.81651e-06	83658.7	6.63938e-06	161856	1.28453e-05	240053	1.90512e-05
Mexico - Insurance	13749.1	2.82806e-06	48195.6	9.91334e-06	94643.4	1.94672e-05	141091	2.90209e-05
Mexico - Business services nec	230544	2.08127e-06	828515	7.47953e-06	1.61613e+06	1.45898e-05	2.40373e+06	2.17e-05
Mexico - Recreational and other services	408978	5.96962e-06	1.49877e+06	2.18766e-05	2.91761e+06	4.25866e-05	4.33642e+06	6.32962e-05
Mexico - Public Administration, Defense, Education, Health	351898	2.56205e-06	1.27395e+06	9.27521e-06	2.48369e+06	1.80828e-05	3.6934e+06	2.68904e-05
Mexico - Dwellings	31939.2	6.19537e-05	121023	0.000234752	233264	0.00045247	345505	0.000670189
Mexico - Paddy rice	0.227259	8.31149e-06	0.621776	2.27401e-05	1.37525	5.02965e-05	2.12871	7.78529e-05
Mexico - Wheat	0.0840451	6.70857e-06	0.235826	1.88239e-05	0.503762	4.02109e-05	0.771699	6.15978e-05
Rest of North America - Cereal grains nec	10.7328	8.42108e-06	29.5043	2.31493e-05	64.6932	5.07588e-05	99.882	7.83683e-05
Rest of North America - Vegetables, fruit, nuts	91.8999	7.4932e-06	247.029	2.01419e-05	553.05	4.50938e-05	859.072	7.00457e-05
Rest of North America - Oil seeds	0.53824	5.61499e-06	1.51737	1.58293e-05	3.25614	3.39685e-05	4.99492	5.21076e-05
Rest of North America - Sugar cane, sugar beet	0.550785	4.08161e-06	1.52356	1.12904e-05	3.30956	2.45256e-05	5.09555	3.77607e-05
Rest of North America - Plant-based fibers	3.60097	8.58716e-06	10.4665	2.49593e-05	22.0879	5.26725e-05	33.7089	8.03848e-05
Rest of North America - Crops nec	7.72298	5.14615e-06	21.4681	1.43051e-05	46.4301	3.09384e-05	71.392	4.75716e-05
Rest of North America - Bovine cattle, sheep and goats, horses	4.72969	1.67752e-05	13.0551	4.63036e-05	28.894	0.000102481	44.7328	0.000158658
Rest of North America - Animal products nec	72.9872	2.16649e-05	201.033	5.9673e-05	456.184	0.00013541	711.333	0.000211146
Rest of North America - Raw milk	0.870737	1.38722e-05	2.41368	3.84537e-05	5.41095	8.6205e-05	8.40821	0.000133956
Rest of North America - Wool, silk-worm cocoons	1.30384	3.00325e-05	3.99807	9.20913e-05	8.94856	0.00020612	13.8991	0.000320151
Rest of North America - Forestry	23.3293	8.49861e-06	63.9117	2.32823e-05	138.887	5.05948e-05	213.861	7.79071e-05
Rest of North America - Fishing	35.4984	9.52957e-06	95.9196	2.57497e-05	206.139	5.53381e-05	316.357	8.49264e-05
Rest of North America - Coal	1.56586	5.03287e-06	4.28012	1.37568e-05	9.2504	2.97319e-05	14.2207	4.5707e-05
Rest of North America - Oil	0.011078	4.09852e-06	0.0309719	1.14586e-05	0.0668823	2.47443e-05	0.102793	3.803e-05
Rest of North America - Gas	0.967266	2.764e-06	2.67602	7.64682e-06	5.78178	1.65216e-05	8.88753	2.53965e-05
Rest of North America - Minerals nec	4.74898	3.72788e-06	13.1939	1.0357e-05	28.3381	2.2245e-05	43.4822	3.41329e-05
Rest of North America - Bovine meat products	2777.96	0.000101644	7430.44	0.000271877	16423.1	0.000600913	25415.7	0.000929948
Rest of North America - Meat products nec	1775.07	6.82669e-05	4758.99	0.000183025	11208.4	0.000431062	17657.8	0.000679099
Rest of North America - Vegetable oils and fats	82.7707	3.31067e-05	230.054	9.20174e-05	514.081	0.000205623	798.107	0.000319228
Rest of North America - Dairy products	1764.11	6.35279e-05	4850.92	0.000174688	11888.7	0.000428128	18926.5	0.000681566
Rest of North America - Processed rice	11.1774	2.36539e-05	32.2329	6.82121e-05	72.2007	0.000152793	112.168	0.000237374
Rest of North America - Sugar	62.1143	3.73836e-05	196.322	0.000118157	424.763	0.000255644	653.2	0.000393129
Rest of North America - Food products nec	12598.2	3.17318e-05	35271.1	8.8839e-05	80308.9	0.000202278	125346	0.000315716
Rest of North America - Beverages and tobacco products	914.157	1.80094e-05	2694.02	5.30735e-05	5834.04	0.000114934	8974.01	0.000176792
Rest of North America - Textiles	249.623	1.64646e-05	721.069	4.756e-05	1543.11	0.00010178	2365.13	0.000155999
Rest of North America - Wearing apparel	751.748	2.38865e-05	2166.54	6.88409e-05	4623.2	0.0001469	7079.83	0.000224959
Rest of North America - Leather products	206.513	5.68351e-05	555.853	0.000152978	1236.84	0.000340393	1917.82	0.000527808
Rest of North America - Wood products	1107.18	5.01289e-05	2710.59	0.000122725	6514.08	0.000294932	10317.6	0.000467139
Rest of North America - Paper products, publishing	346.889	1.00714e-05	917.126	2.66275e-05	2059.62	5.97981e-05	3202.11	9.29687e-05
Rest of North America - Petroleum, coal products	1422.86	1.52372e-05	3480.32	3.72703e-05	7014.94	7.5122e-05	10549.7	0.000112975
Rest of North America - Chemical, rubber, plastic products	767.376	1.14898e-05	2120.05	3.17433e-05	4589.68	6.87208e-05	7059.3	0.000105698
Rest of North America - Mineral products nec	22.9162	6.98447e-06	61.0035	1.85928e-05	131.046	3.99406e-05	201.088	6.12884e-05
Rest of North America - Ferrous metals	0.888513	7.1894e-06	2.34965	1.90122e-05	4.8946	3.96047e-05	7.43959	6.01974e-05
Rest of North America - Metals nec	1.67379	6.68944e-06	4.58442	1.8322e-05	9.67404	3.8663e-05	14.7637	5.90041e-05
Rest of North America - Metal products	47.1184	5.84203e-06	126.738	1.57138e-05	276.995	3.43435e-05	427.251	5.29732e-05
Rest of North America - Motor vehicles and parts	1491.44	1.45302e-05	3896.73	3.79635e-05	8720.56	8.49592e-05	13544.4	0.000131955
Rest of North America - Transport equipment nec	1293.6	9.47383e-06	3485.62	2.55273e-05	7471.06	5.4715e-05	11456.5	8.39026e-05
Rest of North America - Electronic equipment	240.719	7.81975e-06	667.096	2.16706e-05	1452.51	4.71847e-05	2237.91	7.26987e-05
Rest of North America - Machinery and equipment nec	597.301	6.72036e-06	1625.31	1.82867e-05	3526.92	3.96821e-05	5428.52	6.10774e-05
Rest of North America - Manufactures nec	845.144	3.03343e-05	2250.86	8.0789e-05	5428.67	0.000194848	8606.47	0.000308907
Rest of North America - Electricity	286.374	6.39111e-06	759.796	1.69566e-05	1568.39	3.50024e-05	2377	5.30484e-05
Rest of North America - Gas manufacture, distribution	10.5906	4.0445e-06	27.9474	1.0673e-05	62.332	2.38042e-05	96.7165	3.69355e-05
Rest of North America - Water	99.7968	5.61019e-06	271.338	1.52536e-05	592.969	3.33344e-05	914.6	5.14153e-05
Rest of North America - Construction	3981.08	1.32975e-05	10067.9	3.36286e-05	23646.5	7.89834e-05	37225.1	0.000124338
Rest of North America - Trade	5751.7	7.2041e-06	15849.3	1.98515e-05	35248	4.41487e-05	54646.6	6.84457e-05
Rest of North America - Transport nec	795.665	8.76378e-06	2126.65	2.34238e-05	4385.96	4.83088e-05	6645.3	7.3194e-05
Rest of North America - Water transport	282.722	1.07099e-05	798.172	3.0236e-05	1644.07	6.22797e-05	2489.96	9.43234e-05
Rest of North America - Air transport	353.249	9.32197e-06	948.472	2.50294e-05	1983.34	5.23386e-05	3018.2	7.96479e-05
Rest of North America - Communication	547.669	4.09644e-06	1533.61	1.1471e-05	3304.76	2.47189e-05	5075.91	3.79666e-05
Rest of North America - Financial services nec	745.719	2.52287e-06	2120.45	7.17377e-06	4529.77	1.53248e-05	6939.09	2.34759e-05
Rest of North America - Insurance	386.479	2.37486e-06	1097.38	6.74321e-06	2353.26	1.44604e-05	3609.14	2.21776e-05
Rest of North America - Business services nec	1117.21	3.95268e-06	3141.3	1.11139e-05	6772.51	2.3961e-05	10403.7	3.68081e-05
Rest of North America - Recreational and other services	5517.08	1.32047e-05	15563.5	3.725e-05	33822.8	8.09524e-05	52082.1	0.000124655
Rest of North America - Public Administration, Defense, Education, Health	21788	5.70083e-06	59654.2	1.56085e-05	129596	3.39088e-05	199537	5.22089e-05
Rest of North America - Dwellings	572.888	9.44762e-07	1502.32	2.47751e-06	3437.1	5.66818e-06	5371.87	8.85885e-06
Rest of North America - Paddy rice	12904	0.00793715	21568.5	0.0132667	42848	0.0263556	63888.5	0.0392974
Rest of North America - Wheat	629181	0.00277315	1.20314e+06	0.0053029	2.81896e+06	0.0124247	4.43928e+06	0.0195664
Argentina - Cereal grains nec	1.47026e+06	0.00156459	2.78259e+06	0.00296112	6.20955e+06	0.00660796	9.63453e+06	0.0102527
Argentina - Vegetables, fruit, nuts	1.04767e+06	0.000592441	1.78156e+06	0.00100745	4.82554e+06	0.00272877	7.90556e+06	0.00447048
Argentina - Oil seeds	102101	0.00131008	198622	0.00254856	441556	0.00566571	684260	0.00877991
Argentina - Sugar cane, sugar beet	126948	0.00340197	409087	0.0109628	758717	0.0203322	1.10157e+06	0.02952
Argentina - Plant-based fibers	73345.9	0.00472765	157474	0.0101503	301246	0.0194174	442796	0.0285412
Argentina - Crops nec	269896	0.00119279	691626	0.00305662	1.40104e+06	0.00619184	2.104e+06	0.00929857
Argentina - Bovine cattle, sheep and goats, horses	4.77014e+06	0.010065	1.03837e+07	0.0219097	2.23887e+07	0.0472401	3.43997e+07	0.0725832
Argentina - Animal products nec	236754	0.000831655	468224	0.00164475	1.01226e+06	0.0035558	1.55586e+06	0.00546533
Argentina - Raw milk	1.10877e+06	0.0100508	2.40541e+06	0.0218046	5.19007e+06	0.0470471	7.97602e+06	0.0723011
Argentina - Wool, silk-worm cocoons	65895.6	0.00147611	141658	0.00317325	306201	0.00685913	470805	0.0105464
Argentina - Forestry	208707	0.0034937	583419	0.00976629	1.08119e+06	0.0180988	1.57896e+06	0.0264314
Argentina - Fishing	568.555	2.05672e-05	1320.99	4.77862e-05	2682.65	9.70436e-05	4042.25	0.000146226
Argentina - Coal	0.626496	9.27988e-06	1.48508	2.19976e-05	3.01919	4.47214e-05	4.55309	6.7442e-05
Argentina - Oil	2.89178	8.70587e-06	6.73413	2.02734e-05	13.7428	4.13735e-05	20.7486	6.24648e-05
Argentina - Gas	171.023	5.9866e-06	390.79	1.36795e-05	806.136	2.82185e-05	1221.36	4.27534e-05
Argentina - Minerals nec	1879.55	1.18616e-05	4503.45	2.84206e-05	8894.84	5.6134e-05	13285.4	8.3842e-05
Argentina - Bovine meat products	2.54031e+07	0.00561467	5.53005e+07	0.0122227	1.19204e+08	0.0263468	1.83139e+08	0.0404779
Argentina - Meat products nec	609423	0.000502254	1.21538e+06	0.00100165	2.62782e+06	0.00216571	4.03936e+06	0.00332902
Argentina - Vegetable oils and fats	4.37493e+06	0.000917665	8.5774e+06	0.00179916	1.88736e+07	0.00395884	2.91589e+07	0.00611624
Argentina - Dairy products	1.11344e+07	0.00402438	2.41941e+07	0.00874465	5.21477e+07	0.0188481	8.01118e+07	0.0289554
Argentina - Processed rice	473462	0.00441325	792456	0.00738667	1.57447e+06	0.014676	2.34775e+06	0.0218839
Argentina - Sugar	227393	0.00163372	730874	0.00525102	1.35634e+06	0.00974474	1.96976e+06	0.0141519
Argentina - Food products nec	3.48793e+06	0.000450191	7.21607e+06	0.000931385	1.58327e+07	0.00204354	2.44535e+07	0.00315624
Argentina - Beverages and tobacco products	891688	0.00024186	2.20584e+06	0.00059831	4.45812e+06	0.00120921	6.69348e+06	0.00181553
Argentina - Textiles	289827	0.000492487	644234	0.00109471	1.23974e+06	0.00210663	1.82854e+06	0.00310714
Argentina - Wearing apparel	471482	0.000186564	1.06537e+06	0.000421564	2.1094e+06	0.00083468	3.14724e+06	0.00124535
Argentina - Leather products	1.39143e+06	0.000808452	3.04417e+06	0.00176873	6.51397e+06	0.00378476	9.98477e+06	0.00580137
Argentina - Wood products	619560	0.00046556	1.70503e+06	0.00128122	3.1662e+06	0.0023792	4.62734e+06	0.00347715
Argentina - Paper products, publishing	144575	6.77889e-05	370596	0.000173767	710230	0.000333017	1.04904e+06	0.000491881
Argentina - Petroleum, coal products	28354.3	1.06957e-05	64879.8	2.44738e-05	133377	5.0312e-05	201852	7.6142e-05
Argentina - Chemical, rubber, plastic products	153797	3.72143e-05	383538	9.28049e-05	755780	0.000182877	1.12777e+06	0.000272888
Argentina - Mineral products nec	7979.75	2.77195e-05	19417.8	6.74521e-05	38743.9	0.000134586	58068	0.000201712
Argentina - Ferrous metals	3413.05	2.73446e-05	7949.99	6.36936e-05	16018.1	0.000128333	24085.2	0.000192965
Argentina - Metals nec	6224.09	3.31543e-05	14780.6	7.87327e-05	29598.4	0.000157664	44414.9	0.000236588
Argentina - Metal products	9352.19	2.44877e-05	22201.4	5.8132e-05	44470.5	0.000116441	66732.5	0.000174732
Argentina - Motor vehicles and parts	160955	3.44456e-05	388296	8.30982e-05	757759	0.000162166	1.12632e+06	0.00024104
Argentina - Transport equipment nec	20050.6	2.39962e-05	49865.4	5.9678e-05	99520.1	0.000119104	149110	0.000178452
Argentina - Electronic equipment	41049	2.94563e-05	98902.9	7.09715e-05	199495	0.000143155	300069	0.000215326
Argentina - Machinery and equipment nec	67045.2	2.33486e-05	160893	5.6031e-05	322771	0.000112405	484612	0.000168767
Argentina - Manufactures nec	223539	7.76384e-05	576167	0.000200112	1.09314e+06	0.000379664	1.6098e+06	0.000559107
Argentina - Electricity	10760.5	9.46094e-06	24262.6	2.13324e-05	49406.2	4.34394e-05	74542.9	6.55404e-05
Argentina - Gas manufacture, distribution	2177.91	4.48726e-06	5192.34	1.06981e-05	10895.7	2.24489e-05	16598.1	3.41979e-05
Argentina - Water	6824.06	1.02332e-05	15722.6	2.35772e-05	31642	4.74495e-05	47554.8	7.13119e-05
Argentina - Construction	974787	3.79915e-05	2.44388e+06	9.52479e-05	4.74938e+06	0.000185103	7.05338e+06	0.000274899
Argentina - Trade	3.21674e+06	9.05537e-05	7.01476e+06	0.000197471	1.50299e+07	0.000423102	2.30459e+07	0.000648759
Argentina - Transport nec	64555.3	8.46737e-06	146815	1.92569e-05	301621	3.9562e-05	456340	5.98557e-05
Argentina - Water transport	2284.72	7.87376e-06	5164.74	1.77991e-05	10711.7	3.69156e-05	16256	5.60226e-05
Argentina - Air transport	9908.97	8.01988e-06	22440.5	1.81623e-05	46149.3	3.73512e-05	69843.3	5.65281e-05
Argentina - Communication	30412.8	7.74759e-06	74557.7	1.89934e-05	154101	3.92568e-05	233620	5.95142e-05
Argentina - Financial services nec	14677.3	5.96119e-06	33378.6	1.35567e-05	68120.3	2.7667e-05	102832	4.17651e-05
Argentina - Insurance	13923.8	7.56165e-06	31582.5	1.71516e-05	64688.1	3.51304e-05	97764.1	5.30931e-05
Argentina - Business services nec	123464	1.83595e-05	294428	4.37824e-05	580721	8.63553e-05	866504	0.000128852
Argentina - Recreational and other services	132957	1.20158e-05	308136	2.78473e-05	641789	5.80007e-05	975615	8.81698e-05
Argentina - Public Administration, Defense, Education, Health	1.72773e+06	3.19907e-05	3.80383e+06	7.04318e-05	8.07576e+06	0.000149531	1.23481e+07	0.000228637
Argentina - Dwellings	21918.2	1.46263e-06	42122.9	2.81091e-06	93236.3	6.22177e-06	144350	9.63262e-06
Argentina - Paddy rice	718.37	0.00895066	1513.62	0.0188592	2779.2	0.0346279	4042.52	0.0503685
Argentina - Wheat	486.827	0.0114489	1011.67	0.0237921	2271.4	0.0534176	3535.72	0.0831513
Bolivia, Plurinational Republic of - Cereal grains nec	1.27201e+06	0.00819526	2.95923e+06	0.0190657	5.75382e+06	0.0370706	8.54873e+06	0.0550775
Bolivia, Plurinational Republic of - Vegetables, fruit, nuts	533424	0.00111852	1.25962e+06	0.00264127	2.5028e+06	0.00524806	3.74717e+06	0.00785736
Bolivia, Plurinational Republic of - Oil seeds	12605.6	0.00342921	28663.1	0.00779748	51066.3	0.013892	73405.2	0.0199691
Bolivia, Plurinational Republic of - Sugar cane, sugar beet	13342.5	0.0030203	31102.8	0.00704066	55814.7	0.0126346	80463	0.0182142
Bolivia, Plurinational Republic of - Plant-based fibers	30303.1	0.0123559	69372.4	0.0282862	124119	0.0506088	178712	0.0728691
Bolivia, Plurinational Republic of - Crops nec	673700	0.00631097	1.50456e+06	0.0140942	3.24446e+06	0.0303928	4.98918e+06	0.0467367
Bolivia, Plurinational Republic of - Bovine cattle, sheep and goats, horses	2.23993e+06	0.0750451	5.72653e+06	0.191858	1.0725e+07	0.359322	1.57235e+07	0.52679
Bolivia, Plurinational Republic of - Animal products nec	85342.3	0.00127755	186564	0.00279281	379445	0.00568016	572617	0.00857188
Bolivia, Plurinational Republic of - Raw milk	20632.5	0.0788221	52740.1	0.201482	98785.7	0.377389	144832	0.5533
Bolivia, Plurinational Republic of - Wool, silk-worm cocoons	14883.6	0.00137649	32661.6	0.00302066	65808.5	0.00608621	98997.5	0.00915564
Bolivia, Plurinational Republic of - Forestry	81878.1	0.0080877	219007	0.0216329	387121	0.0382388	555235	0.0548446
Bolivia, Plurinational Republic of - Fishing	1004.1	0.000154589	2478.79	0.000381628	4692.26	0.000722408	6905.74	0.00106319
Bolivia, Plurinational Republic of - Coal	1.34573	6.26976e-05	3.2964	0.000153579	6.21068	0.000289355	9.1249	0.000425128
Bolivia, Plurinational Republic of - Oil	2.33676	3.68271e-05	5.69763	8.97939e-05	10.8225	0.000170561	15.9472	0.000251326
Bolivia, Plurinational Republic of - Gas	0.708042	4.01166e-05	1.72863	9.79416e-05	3.27672	0.000185654	4.82478	0.000273365
Bolivia, Plurinational Republic of - Minerals nec	671.859	0.000215226	1741.56	0.000557901	3162.34	0.00101304	4583.11	0.00146818
Bolivia, Plurinational Republic of - Bovine meat products	9.25136e+06	0.0248733	2.3642e+07	0.063564	4.42834e+07	0.119061	6.49252e+07	0.174559
Bolivia, Plurinational Republic of - Meat products nec	440065	0.00131443	1.01399e+06	0.00302868	2.0029e+06	0.00598247	2.99281e+06	0.00893921
Bolivia, Plurinational Republic of - Vegetable oils and fats	945852	0.00258297	2.18381e+06	0.00596362	3.93612e+06	0.0107489	5.68481e+06	0.0155243
Bolivia, Plurinational Republic of - Dairy products	2.80849e+06	0.0150668	7.17168e+06	0.0384742	1.34363e+07	0.072082	1.9701e+07	0.10569
Bolivia, Plurinational Republic of - Processed rice	407739	0.00648731	884141	0.0140671	1.62874e+06	0.0259139	2.37223e+06	0.0377433
Bolivia, Plurinational Republic of - Sugar	145348	0.00107893	342742	0.00254421	636804	0.00472707	930598	0.00690794
Bolivia, Plurinational Republic of - Food products nec	559153	0.0021423	1.33183e+06	0.00510269	2.53679e+06	0.00971927	3.74174e+06	0.0143359
Bolivia, Plurinational Republic of - Beverages and tobacco products	106979	0.000432761	247411	0.00100085	470768	0.00190439	693907	0.00280706
Bolivia, Plurinational Republic of - Textiles	42641.5	0.00123825	106068	0.00308007	196525	0.00570681	286946	0.00833254
Bolivia, Plurinational Republic of - Wearing apparel	175822	0.00140512	444611	0.0035532	828209	0.0066188	1.21176e+06	0.00968406
Bolivia, Plurinational Republic of - Leather products	126476	0.00140194	319786	0.00354472	595806	0.00660431	871796	0.00966356
Bolivia, Plurinational Republic of - Wood products	356395	0.00211963	946172	0.00562728	1.68402e+06	0.0100156	2.42187e+06	0.0144039
Bolivia, Plurinational Republic of - Paper products, publishing	11158.9	0.000388835	28276	0.000985287	52548.1	0.00183106	76820.1	0.00267682
Bolivia, Plurinational Republic of - Petroleum, coal products	28795.4	5.0911e-05	69344.6	0.000122603	132502	0.000234266	195659	0.000345929
Bolivia, Plurinational Republic of - Chemical, rubber, plastic products	53533	0.000577617	136767	0.0014757	251502	0.00271368	366237	0.00395167
Bolivia, Plurinational Republic of - Mineral products nec	3439.24	0.000180387	8594.87	0.000450797	16127	0.000845853	23659.1	0.00124091
Bolivia, Plurinational Republic of - Ferrous metals	159.989	0.000223048	407.995	0.000568806	749.568	0.00104501	1091.14	0.00152121
Bolivia, Plurinational Republic of - Metals nec	696.916	0.00026133	1785.09	0.000669374	3272.15	0.00122699	4759.22	0.00178461
Bolivia, Plurinational Republic of - Metal products	674.987	0.000269614	1682.48	0.000672041	3164.15	0.00126388	4645.83	0.00185571
Bolivia, Plurinational Republic of - Motor vehicles and parts	7900.54	0.000503036	19772.2	0.00125892	37133.2	0.00236431	54494.4	0.00346972
Bolivia, Plurinational Republic of - Transport equipment nec	2196.98	0.000432202	5518.19	0.00108557	10322.6	0.00203072	15127	0.00297587
Bolivia, Plurinational Republic of - Electronic equipment	5412.18	0.000363893	13487.2	0.000906825	25395.4	0.00170748	37303.7	0.00250815
Bolivia, Plurinational Republic of - Machinery and equipment nec	11910.9	0.000334246	29683.2	0.000832976	55895.5	0.00156855	82107.9	0.00230413
Bolivia, Plurinational Republic of - Manufactures nec	27761.4	0.000233008	69274.5	0.000581438	130316	0.00109378	191358	0.00160611
Bolivia, Plurinational Republic of - Electricity	8633.62	5.10315e-05	20616.3	0.000121859	39362.4	0.000232662	58106.9	0.000343458
Bolivia, Plurinational Republic of - Gas manufacture, distribution	261.76	5.67389e-05	641.99	0.000139157	1201.97	0.000260539	1761.9	0.000381906
Bolivia, Plurinational Republic of - Water	7739.86	0.000129506	19701.6	0.000329654	36055.2	0.000603288	52407.3	0.000876898
Bolivia, Plurinational Republic of - Construction	618518	0.000524178	1.63043e+06	0.00138175	2.91649e+06	0.00247165	4.20253e+06	0.00356154
Bolivia, Plurinational Republic of - Trade	490095	0.000761303	1.22249e+06	0.00189899	2.30641e+06	0.00358272	3.39034e+06	0.00526648
Bolivia, Plurinational Republic of - Transport nec	65578.6	7.01181e-05	161251	0.000172414	304651	0.00032574	448051	0.000479067
Bolivia, Plurinational Republic of - Water transport	3739.77	8.26402e-05	9302.06	0.000205554	17597.2	0.000388857	25892.3	0.00057216
Bolivia, Plurinational Republic of - Air transport	6320.04	5.20482e-05	15398.5	0.000126813	29399.7	0.000242119	43401	0.000357425
Bolivia, Plurinational Republic of - Communication	10693.9	4.95689e-05	26186.9	0.000121383	49764.5	0.000230671	73341.5	0.000339956
Bolivia, Plurinational Republic of - Financial services nec	12945.8	5.48092e-05	31861.3	0.000134893	60246.8	0.00025507	88631.4	0.000375244
Bolivia, Plurinational Republic of - Insurance	11246.5	6.1418e-05	27703.5	0.000151291	52368.2	0.000285986	77032.2	0.000420678
Bolivia, Plurinational Republic of - Business services nec	3694.67	6.62645e-05	9148.28	0.000164076	17222.2	0.000308882	25295.9	0.000453686
Bolivia, Plurinational Republic of - Recreational and other services	588.037	8.37266e-06	1292.68	1.84056e-05	2631.63	3.74699e-05	3970.57	5.65343e-05
Bolivia, Plurinational Republic of - Public Administration, Defense, Education, Health	1.37529e+06	0.000488219	3.43635e+06	0.00121988	6.47689e+06	0.00229925	9.51755e+06	0.00337866
Bolivia, Plurinational Republic of - Dwellings	12502.9	2.68975e-05	30980.8	6.66488e-05	57385.3	0.000123453	83789.8	0.000180257
Bolivia, Plurinational Republic of - Paddy rice	151149	0.00702956	332308	0.0154548	588778	0.0273826	845243	0.0393101
Bolivia, Plurinational Republic of - Wheat	55571.1	0.00162415	102209	0.00298721	196759	0.00575059	291315	0.00851411
Bolivia, Plurinational Republic of - Cereal grains nec	4.90384e+06	0.00666946	1.14353e+07	0.0155526	2.00468e+07	0.0272646	2.86582e+07	0.0389766
Brazil - Vegetables, fruit, nuts	5.84667e+06	0.00432734	1.48313e+07	0.0109772	2.58225e+07	0.0191122	3.68139e+07	0.0272473
Brazil - Oil seeds	900090	0.00337529	1.85579e+06	0.00695912	3.27626e+06	0.0122858	4.69673e+06	0.0176125
Brazil - Sugar cane, sugar beet	763.438	0.00211977	1910.12	0.00530366	3323.39	0.00922776	4736.68	0.0131519
Brazil - Plant-based fibers	64836.4	0.00152574	143891	0.00338609	248254	0.00584198	352620	0.00829794
Brazil - Crops nec	2.3629e+07	0.00166902	6.20921e+07	0.00438585	1.08129e+08	0.00763767	1.54167e+08	0.0108895
Brazil - Bovine cattle, sheep and goats, horses	2.16411e+07	0.0104667	5.07295e+07	0.0245352	8.94207e+07	0.043248	1.28112e+08	0.061961
Brazil - Animal products nec	1.5761e+06	0.000596134	3.70027e+06	0.00139957	6.5387e+06	0.00247316	9.37733e+06	0.00354682
Brazil - Raw milk	2.01794e+07	0.0104029	4.73148e+07	0.0243918	8.33927e+07	0.0429908	1.19471e+08	0.0615899
Brazil - Wool, silk-worm cocoons	2.48828e+06	0.000744501	5.88903e+06	0.00176202	1.03548e+07	0.0030982	1.48207e+07	0.00443442
Brazil - Forestry	8.30736e+06	0.0110493	2.16842e+07	0.0288414	3.78934e+07	0.0504007	5.41028e+07	0.0719602
Brazil - Fishing	802763	0.000564159	1.88344e+06	0.00132363	3.32909e+06	0.00233959	4.77484e+06	0.00335562
Brazil - Coal	0.0106717	4.77894e-05	0.0262989	0.000117771	0.0464947	0.000208211	0.06669	0.000298649
Brazil - Oil	5.81503	2.59915e-05	14.7005	6.57068e-05	26.1508	0.000116887	37.6011	0.000168066
Brazil - Gas	0.0227113	2.33275e-05	0.0568825	5.84258e-05	0.100827	0.000103562	0.144771	0.000148699
Brazil - Minerals nec	16067.3	5.14379e-05	39945.9	0.000127883	70509.4	0.000225729	101073	0.000323575
Brazil - Bovine meat products	9.08202e+07	0.00529219	2.12858e+08	0.0124035	3.75338e+08	0.0218713	5.37819e+08	0.0313393
Brazil - Meat products nec	3.53934e+06	0.000288452	8.35055e+06	0.00068056	1.47588e+07	0.00120283	2.11675e+07	0.00172513
Brazil - Vegetable oils and fats	9.741e+06	0.0014806	2.0261e+07	0.00307961	3.58057e+07	0.00544236	5.13504e+07	0.0078051
Brazil - Dairy products	5.23642e+07	0.00460941	1.22797e+08	0.0108093	2.16526e+08	0.01906	3.10257e+08	0.0273107
Brazil - Processed rice	2.00528e+07	0.0031766	4.39343e+07	0.00695972	7.7982e+07	0.0123533	1.12024e+08	0.0177459
Brazil - Sugar	6.20867e+06	0.000865582	1.55326e+07	0.00216548	2.70374e+07	0.00376942	3.85422e+07	0.00537337
Brazil - Food products nec	3.93657e+07	0.00132345	9.14346e+07	0.00307397	1.63829e+08	0.00550781	2.36239e+08	0.0079422
Brazil - Beverages and tobacco products	6.06172e+06	0.000507895	1.55265e+07	0.00130092	2.70724e+07	0.00226832	3.86184e+07	0.00323573
Brazil - Textiles	1.52272e+06	0.000290323	3.50506e+06	0.000668276	6.16346e+06	0.00117513	8.82161e+06	0.00168193
Brazil - Wearing apparel	2.13457e+06	0.000128789	5.08109e+06	0.000306566	9.06633e+06	0.000547014	1.30507e+07	0.000787409
Brazil - Leather products	6.99729e+06	0.000753495	1.64439e+07	0.00177074	2.91135e+07	0.00313505	4.17832e+07	0.00449938
Brazil - Wood products	2.67128e+06	0.00184553	6.9659e+06	0.00481259	1.21781e+07	0.00841359	1.73903e+07	0.0120146
Brazil - Paper products, publishing	6.46928e+06	0.000664324	1.68382e+07	0.0017291	2.94738e+07	0.00302663	4.21094e+07	0.00432417
Brazil - Petroleum, coal products	354475	2.96097e-05	926512	7.73927e-05	1.65628e+06	0.000138351	2.38604e+06	0.000199309
Brazil - Chemical, rubber, plastic products	4.64458e+06	0.000167783	1.15366e+07	0.000416755	2.03328e+07	0.000734513	2.9129e+07	0.00105227
Brazil - Mineral products nec	93158.3	0.000105226	239011	0.000269973	420007	0.000474416	601003	0.000678858
Brazil - Ferrous metals	4557.95	3.74471e-05	11404.2	9.3694e-05	20275.6	0.00016658	29147	0.000239465
Brazil - Metals nec	5839.22	3.11729e-05	14646.5	7.81911e-05	26097.2	0.000139321	37547.9	0.000200451
Brazil - Metal products	422368	4.58591e-05	1.06198e+06	0.000115306	1.87847e+06	0.000203958	2.69496e+06	0.000292609
Brazil - Motor vehicles and parts	2.02607e+06	4.92503e-05	5.06954e+06	0.000123232	9.0338e+06	0.000219596	1.29978e+07	0.000315955
Brazil - Transport equipment nec	297599	3.76321e-05	749132	9.47296e-05	1.35603e+06	0.000171474	1.96293e+06	0.000248217
Brazil - Electronic equipment	1.85015e+06	5.56957e-05	4.68503e+06	0.000141035	8.33619e+06	0.000250947	1.19873e+07	0.000360859
Brazil - Machinery and equipment nec	1.65709e+06	4.8368e-05	4.13392e+06	0.000120663	7.34559e+06	0.000214407	1.05572e+07	0.000308149
Brazil - Manufactures nec	4.53486e+06	0.000289218	1.16223e+07	0.000741233	2.04319e+07	0.00130307	2.92414e+07	0.00186491
Brazil - Electricity	204288	1.89758e-05	506888	4.70835e-05	899104	8.35155e-05	1.29132e+06	0.000119947
Brazil - Gas manufacture, distribution	2301.77	3.95549e-05	5683.45	9.76675e-05	10318.2	0.000177313	14952.9	0.000256958
Brazil - Water	175376	2.83653e-05	429061	6.93965e-05	763069	0.000123419	1.09708e+06	0.000177442
Brazil - Construction	7.97506e+06	7.99169e-05	2.03823e+07	0.000204248	3.58102e+07	0.000358849	5.12382e+07	0.00051345
Brazil - Trade	1.13636e+07	8.42662e-05	2.75902e+07	0.000204593	4.8614e+07	0.000360494	6.96379e+07	0.000516396
Brazil - Transport nec	981057	2.75204e-05	2.44932e+06	6.87077e-05	4.33625e+06	0.000121639	6.22315e+06	0.000174571
Brazil - Water transport	103314	2.48789e-05	257914	6.21083e-05	459224	0.000110586	660529	0.000159062
Brazil - Air transport	109316	2.3622e-05	275823	5.96024e-05	490180	0.000105922	704535	0.000152242
Brazil - Communication	931452	3.43214e-05	2.35402e+06	8.6739e-05	4.1443e+06	0.000152706	5.9346e+06	0.000218673
Brazil - Financial services nec	1.01281e+06	2.86416e-05	2.57414e+06	7.27946e-05	4.52166e+06	0.000127869	6.46918e+06	0.000182943
Brazil - Insurance	854424	3.57354e-05	2.16354e+06	9.04879e-05	3.80199e+06	0.000159014	5.44045e+06	0.000227541
Brazil - Business services nec	1.65246e+06	5.12826e-05	4.17365e+06	0.000129525	7.3325e+06	0.000227557	1.04913e+07	0.00032559
Brazil - Recreational and other services	4.07936e+06	0.000109099	9.79287e+06	0.000261903	1.72912e+07	0.000462439	2.47894e+07	0.000662973
Brazil - Public Administration, Defense, Education, Health	1.80813e+07	5.07179e-05	4.38012e+07	0.000122862	7.73052e+07	0.000216841	1.10809e+08	0.000310819
Brazil - Dwellings	629738	7.75578e-06	1.55351e+06	1.91328e-05	2.72801e+06	3.35978e-05	3.90251e+06	4.80628e-05
Brazil - Paddy rice	704.848	0.000370267	3499.76	0.00183848	6524.87	0.00342761	9537.48	0.00501018
Brazil - Wheat	37399.7	0.000230135	158335	0.0009743	325413	0.00200239	492546	0.00303083
Brazil - Cereal grains nec	138764	0.000254425	603897	0.00110725	1.23502e+06	0.00226443	1.86634e+06	0.00342195
Chile - Vegetables, fruit, nuts	276928	0.00012063	1.21517e+06	0.000529331	2.44344e+06	0.00106436	3.67093e+06	0.00159906
Chile - Oil seeds	882.595	0.00123992	2777.62	0.00390216	5703.37	0.0080124	8625.82	0.012118
Chile - Sugar cane, sugar beet	6110.78	0.0001071	27085.8	0.000474714	53802.2	0.000942955	80493.2	0.00141075
Chile - Plant-based fibers	16346.8	0.00110603	57885.6	0.00391655	122014	0.0082555	186083	0.0125904
Chile - Crops nec	22255.3	0.000537739	98051.2	0.00236914	199539	0.0048213	301047	0.00727398
Chile - Bovine cattle, sheep and goats, horses	157674	0.00238214	604237	0.00912882	1.32284e+06	0.0199855	2.0415e+06	0.0308431
Chile - Animal products nec	26295.5	0.000160935	74012	0.000452973	159124	0.000973878	244205	0.0014946
Chile - Raw milk	56604.7	0.0024949	216656	0.00954929	474321	0.0209061	732004	0.0322637
Chile - Wool, silk-worm cocoons	123.84	0.000132608	431.407	0.000461952	891.325	0.000954433	1351	0.00144665
Chile - Forestry	696408	0.0025716	2.8118e+06	0.010383	6.03473e+06	0.0222842	9.25766e+06	0.0341854
Chile - Fishing	26928.5	7.77531e-05	75670.2	0.00021849	162712	0.000469814	249704	0.000720992
Chile - Coal	0.000212119	1.12827e-05	0.000698049	3.71296e-05	0.00132705	7.05864e-05	0.00195603	0.000104042
Chile - Oil	1.54078	2.01889e-05	5.09594	6.67722e-05	9.39033	0.000123042	13.6846	0.00017931
Chile - Gas	2144.21	2.31489e-05	7094.62	7.65935e-05	12917.8	0.00013946	18740.8	0.000202326
Chile - Minerals nec	468.036	9.35154e-06	1550.28	3.09751e-05	3120.58	6.23504e-05	4690.62	9.37204e-05
Chile - Bovine meat products	1.41196e+06	0.00139937	5.19205e+06	0.00514577	1.13264e+07	0.0112254	1.74613e+07	0.0173056
Chile - Meat products nec	314809	0.000225623	1.04617e+06	0.000749786	2.27048e+06	0.00162725	3.49467e+06	0.00250462
Chile - Vegetable oils and fats	75094.2	0.000288003	206213	0.000790872	435887	0.00167172	665438	0.0025521
Chile - Dairy products	1.33497e+06	0.000881826	4.98228e+06	0.00329108	1.08756e+07	0.00718395	1.67688e+07	0.0110768
Chile - Processed rice	10503.7	0.000436433	39190.5	0.00162838	74657.7	0.00310205	109959	0.00456883
Chile - Sugar	9122.97	8.61465e-05	34024.6	0.000321288	68726.9	0.000648975	103399	0.000976375
Chile - Food products nec	1.41528e+06	0.000226874	3.69322e+06	0.000592034	8.06023e+06	0.00129208	1.24253e+07	0.00199181
Chile - Beverages and tobacco products	213078	6.82184e-05	696437	0.00022297	1.38797e+06	0.000444371	2.0784e+06	0.000665415
Chile - Textiles	45104	8.75699e-05	135385	0.000262851	283843	0.000551083	432233	0.000839184
Chile - Wearing apparel	87292.6	8.63351e-05	247574	0.000244859	521186	0.00051547	794684	0.000785968
Chile - Leather products	104836	0.00018311	284922	0.000497656	605244	0.00105714	925606	0.0016167
Chile - Wood products	487060	0.000448973	1.94027e+06	0.00178855	4.15179e+06	0.00382713	6.36331e+06	0.00586571
Chile - Paper products, publishing	125533	0.000120749	485749	0.000467237	1.03244e+06	0.000993091	1.57908e+06	0.00151891
Chile - Petroleum, coal products	41576	3.7875e-05	137774	0.00012551	245022	0.00022321	352268	0.00032091
Chile - Chemical, rubber, plastic products	72773.6	2.71449e-05	222515	8.29992e-05	455283	0.000169823	687978	0.000256619
Chile - Mineral products nec	1954.15	1.40732e-05	6387.87	4.60035e-05	12849.3	9.25368e-05	19310.1	0.000139065
Chile - Ferrous metals	89.2848	1.18754e-05	295.997	3.93694e-05	604.974	8.04654e-05	913.913	0.000121556
Chile - Metals nec	1291.96	1.08104e-05	4187.47	3.50386e-05	8496.63	7.10953e-05	12805.3	0.000107148
Chile - Metal products	11194.4	1.7469e-05	36531.2	5.70076e-05	75670.9	0.000118086	114807	0.000179159
Chile - Motor vehicles and parts	3668.59	1.44682e-05	11470.1	4.52357e-05	23289.6	9.18496e-05	35107.7	0.000138458
Chile - Transport equipment nec	827.452	1.06956e-05	2579.05	3.33365e-05	5326.41	6.88487e-05	8073.46	0.000104357
Chile - Electronic equipment	3123.69	1.47409e-05	10006.1	4.72194e-05	20586.6	9.71497e-05	31165.9	0.000147074
Chile - Machinery and equipment nec	12842.3	1.62348e-05	40090.3	5.06809e-05	82574.9	0.000104389	125055	0.00015809
Chile - Manufactures nec	5506.93	6.86626e-05	17393.8	0.000216872	35714.1	0.000445298	54034.8	0.000673728
Chile - Electricity	14198.3	1.31225e-05	49482.7	4.57335e-05	98704.5	9.12258e-05	147924	0.000136717
Chile - Gas manufacture, distribution	380.522	2.60532e-05	1283.23	8.78586e-05	2453.23	0.000167966	3623.21	0.00024807
Chile - Water	3980.67	4.63988e-06	14295.2	1.66625e-05	29428.5	3.4302e-05	44559.2	5.19383e-05
Chile - Construction	611197	3.00661e-05	2.25777e+06	0.000111064	4.76709e+06	0.000234503	7.27628e+06	0.000357935
Chile - Trade	712648	3.98832e-05	2.4151e+06	0.000135161	5.13624e+06	0.000287449	7.85688e+06	0.000439709
Chile - Transport nec	82446.3	1.37803e-05	277732	4.64208e-05	538800	9.00562e-05	799843	0.000133688
Chile - Water transport	74444.6	2.19451e-05	206497	6.0872e-05	416994	0.000122923	627451	0.000184963
Chile - Air transport	26899.8	1.415e-05	85943.3	4.52084e-05	172029	9.04915e-05	258105	0.00013577
Chile - Communication	22804.4	8.18622e-06	82295.9	2.95422e-05	171559	6.15855e-05	260812	9.36251e-05
Chile - Financial services nec	25790.1	4.69478e-06	96791.8	1.76198e-05	198974	3.62207e-05	301145	5.48198e-05
Chile - Insurance	11644.7	8.7079e-06	42224.1	3.15752e-05	88239.2	6.59854e-05	134250	0.000100393
Chile - Business services nec	20288.9	1.11896e-05	70945.2	3.91273e-05	148085	8.16708e-05	225213	0.000124208
Chile - Recreational and other services	81222.2	1.83819e-05	278556	6.30419e-05	585954	0.000132611	893294	0.000202167
Chile - Public Administration, Defense, Education, Health	202677	8.00249e-06	699092	2.76029e-05	1.45501e+06	5.74494e-05	2.21083e+06	8.72921e-05
Chile - Dwellings	55099.8	5.66478e-06	207256	2.13079e-05	433111	4.45279e-05	658951	6.77465e-05
Chile - Paddy rice	7327.69	0.00129225	31929.5	0.00563084	56460.9	0.009957	80992.4	0.0142832
Chile - Wheat	2.55383	0.000314538	8.25006	0.0010161	16.2545	0.00200196	24.2596	0.00298789
Chile - Cereal grains nec	556112	0.00167653	1.93929e+06	0.00584642	3.47673e+06	0.0104814	5.01417e+06	0.0151163
Colombia - Vegetables, fruit, nuts	1.77698e+06	0.000318683	6.64893e+06	0.00119242	1.18733e+07	0.00212934	1.70976e+07	0.00306627
Colombia - Oil seeds	1634.74	0.000753765	6124.79	0.00282409	10940.9	0.00504476	15757	0.00726541
Colombia - Sugar cane, sugar beet	13143.7	0.0032096	53156.4	0.0129805	94281.5	0.023023	135407	0.0330655
Colombia - Plant-based fibers	470.88	0.000703015	1843.98	0.00275303	3308.18	0.00493905	4772.39	0.00712508
Colombia - Crops nec	1.71279e+06	0.000988608	6.51642e+06	0.00376123	1.15564e+07	0.00667027	1.65964e+07	0.00957932
Colombia - Bovine cattle, sheep and goats, horses	825926	0.00496952	2.7609e+06	0.0166121	4.84453e+06	0.0291491	6.92816e+06	0.0416861
Colombia - Animal products nec	311566	0.000431694	1.03739e+06	0.00143736	1.84057e+06	0.00255022	2.64375e+06	0.00366308
Colombia - Raw milk	3.91951e+06	0.00496866	1.31021e+07	0.0166092	2.29902e+07	0.0291441	3.28783e+07	0.041679
Colombia - Wool, silk-worm cocoons	4.01382	0.000334963	13.3474	0.00111388	23.7667	0.00198339	34.186	0.0028529
Colombia - Forestry	776291	0.00270937	2.45669e+06	0.00857421	4.32223e+06	0.0150853	6.18778e+06	0.0215963
Colombia - Fishing	13901.3	3.71094e-05	46334.9	0.00012369	85023.7	0.000226969	123712	0.000330248
Colombia - Coal	473.411	1.17077e-05	1622.58	4.01273e-05	2946.11	7.2859e-05	4269.64	0.00010559
Colombia - Oil	0.234278	9.95537e-06	0.822032	3.49313e-05	1.48651	6.31675e-05	2.15098	9.14035e-05
Colombia - Gas	0.0132863	1.00892e-05	0.046593	3.53813e-05	0.0842657	6.39889e-05	0.121938	9.25962e-05
Colombia - Minerals nec	24.1432	8.75835e-06	84.464	3.06407e-05	152.448	5.53031e-05	220.432	7.99654e-05
Colombia - Bovine meat products	8.79233e+06	0.00253807	2.9366e+07	0.00847705	5.16002e+07	0.0148954	7.38344e+07	0.0213137
Colombia - Meat products nec	3.94833e+06	0.000941351	1.3181e+07	0.00314257	2.32119e+07	0.00553413	3.32428e+07	0.00792568
Colombia - Vegetable oils and fats	601178	0.000534422	1.95866e+06	0.00174116	3.67427e+06	0.00326627	5.38967e+06	0.00479118
Colombia - Dairy products	8.5127e+06	0.00254519	2.84517e+07	0.0085067	4.99717e+07	0.0149409	7.14917e+07	0.0213752
Colombia - Processed rice	978848	0.000769044	3.69776e+06	0.00290519	6.71918e+06	0.005279	9.74056e+06	0.00765279
Colombia - Sugar	585545	0.000550155	2.21951e+06	0.00208536	4.02701e+06	0.00378363	5.83453e+06	0.0054819
Colombia - Food products nec	3.72022e+06	0.000654892	1.21107e+07	0.00213192	2.22988e+07	0.00392538	3.24868e+07	0.00571884
Colombia - Beverages and tobacco products	500349	0.000122903	1.74514e+06	0.000428665	3.19546e+06	0.000784915	4.64577e+06	0.00114116
Colombia - Textiles	140876	0.00018106	478025	0.00061438	903719	0.0011615	1.32941e+06	0.00170862
Colombia - Wearing apparel	240539	6.86518e-05	803397	0.000229296	1.50741e+06	0.000430226	2.21137e+06	0.000631144
Colombia - Leather products	344025	0.000429495	1.1315e+06	0.00141262	2.01454e+06	0.00251504	2.89757e+06	0.00361745
Colombia - Wood products	37759.9	0.000953577	119578	0.0030198	210730	0.00532172	301882	0.00762364
Colombia - Paper products, publishing	125912	7.48666e-05	406776	0.000241867	736871	0.00043814	1.06696e+06	0.000634411
Colombia - Petroleum, coal products	29233.6	1.36174e-05	104786	4.88107e-05	188690	8.78946e-05	272594	0.000126978
Colombia - Chemical, rubber, plastic products	134084	4.38198e-05	447252	0.000146166	815513	0.000266517	1.18377e+06	0.000386866
Colombia - Mineral products nec	6121.4	2.43456e-05	20620.9	8.20121e-05	37492.9	0.000149114	54364.8	0.000216216
Colombia - Ferrous metals	623.66	4.15951e-05	2050.72	0.000136773	3743.25	0.000249657	5435.76	0.000362539
Colombia - Metals nec	538.092	4.06994e-05	1765.58	0.000133542	3223.72	0.000243831	4681.85	0.000354119
Colombia - Metal products	11231.8	4.05459e-05	36883.4	0.000133146	67300.5	0.000242949	97717.4	0.000352752
Colombia - Motor vehicles and parts	50116.7	2.98476e-05	164485	9.79609e-05	304011	0.000181057	443535	0.000264152
Colombia - Transport equipment nec	26654.3	3.11445e-05	87598.8	0.000102356	161536	0.000188748	235472	0.00027514
Colombia - Electronic equipment	19491.5	2.97327e-05	63896.1	9.74684e-05	117473	0.000179195	171048	0.00026092
Colombia - Machinery and equipment nec	63069.4	3.01801e-05	207266	9.91814e-05	378159	0.000180958	549050	0.000262733
Colombia - Manufactures nec	240058	0.000105174	765687	0.000335462	1.37154e+06	0.000600897	1.97739e+06	0.00086633
Colombia - Electricity	16439.9	1.01769e-05	57743	3.57451e-05	103975	6.43646e-05	150207	9.2984e-05
Colombia - Gas manufacture, distribution	1558.3	1.03122e-05	5486.28	3.63058e-05	9874.71	6.53466e-05	14263.1	9.43872e-05
Colombia - Water	16846.5	9.50448e-06	59518.7	3.35793e-05	107651	6.07344e-05	155782	8.78894e-05
Colombia - Construction	890011	3.38177e-05	2.90717e+06	0.000110464	5.23769e+06	0.000199016	7.56819e+06	0.000287568
Colombia - Trade	1.80603e+06	6.87246e-05	6.0645e+06	0.000230772	1.09587e+07	0.000417012	1.58529e+07	0.00060325
Colombia - Transport nec	241953	2.32117e-05	833607	7.99721e-05	1.50665e+06	0.00014454	2.17968e+06	0.000209108
Colombia - Water transport	5585.67	2.0516e-05	19238.5	7.06625e-05	35110.5	0.00012896	50982.3	0.000187257
Colombia - Air transport	20626.7	2.09084e-05	71302.9	7.22767e-05	129358	0.000131125	187413	0.000189973
Colombia - Communication	65034.2	1.99764e-05	221512	6.80412e-05	399082	0.000122585	576651	0.000177128
Colombia - Financial services nec	5644.72	9.98312e-06	20118.5	3.55811e-05	36221.3	6.40602e-05	52324.1	9.25393e-05
Colombia - Insurance	12478.2	9.97096e-06	44479.4	3.55421e-05	80074.8	6.39853e-05	115670	9.24284e-05
Colombia - Business services nec	14424.8	9.30449e-06	50566.6	3.26172e-05	90784	5.85589e-05	131001	8.45004e-05
Colombia - Recreational and other services	77785.8	2.6134e-05	263864	8.86514e-05	491167	0.000165019	718471	0.000241387
Colombia - Public Administration, Defense, Education, Health	1.53513e+06	3.58076e-05	5.16411e+06	0.000120455	9.32737e+06	0.000217565	1.34906e+07	0.000314675
Colombia - Dwellings	76681	5.26795e-06	285525	1.96154e-05	509270	3.49866e-05	733015	5.03578e-05
Colombia - Paddy rice	3570.2	0.00170037	13591.7	0.00647327	24247.7	0.0115484	34903.8	0.0166235
Colombia - Wheat	156.55	0.00814773	457.824	0.0238277	891.827	0.0464157	1325.85	0.0690048
Colombia - Cereal grains nec	470385	0.00485088	1.51532e+06	0.0156269	2.7205e+06	0.0280554	3.92567e+06	0.0404838
Ecuador - Vegetables, fruit, nuts	833940	0.00063947	2.87489e+06	0.00220448	5.14337e+06	0.00394397	7.41185e+06	0.00568345
Ecuador - Oil seeds	3996.6	0.00872744	13634.3	0.0297734	24378.4	0.0532356	35122.6	0.0766978
Ecuador - Sugar cane, sugar beet	147748	0.000806009	487315	0.00265844	891590	0.00486387	1.29586e+06	0.00706927
Ecuador - Plant-based fibers	63562.2	0.00078107	218041	0.00267935	391715	0.0048135	565388	0.00694764
Ecuador - Crops nec	1.2636e+06	0.00153398	4.66182e+06	0.00565935	8.32352e+06	0.0101046	1.19852e+07	0.0145498
Ecuador - Bovine cattle, sheep and goats, horses	199541	0.00333197	642496	0.0107285	1.15232e+06	0.0192417	1.66215e+06	0.0277548
Ecuador - Animal products nec	56173.9	0.000476887	189412	0.00160801	344174	0.00292186	498935	0.0042357
Ecuador - Raw milk	1.64066e+06	0.00397406	5.27648e+06	0.0127809	9.46054e+06	0.0229156	1.36446e+07	0.0330503
Ecuador - Wool, silk-worm cocoons	127.227	0.000984588	423.732	0.0032792	770.793	0.00596505	1117.85	0.00865089
Ecuador - Forestry	64797.9	0.00137468	179561	0.00380939	321435	0.00681923	463309	0.00982907
Ecuador - Fishing	32926.8	7.72024e-05	105971	0.000248468	195842	0.000459185	285712	0.000669902
Ecuador - Coal	0.774349	7.86905e-06	2.55759	2.59906e-05	4.6479	4.72326e-05	6.7382	6.84745e-05
Ecuador - Oil	0.703323	6.56742e-06	2.30985	2.15687e-05	4.19302	3.91532e-05	6.07618	5.67376e-05
Ecuador - Gas	0.000866536	8.11835e-06	0.00286259	2.68189e-05	0.00515696	4.83143e-05	0.00745133	6.98096e-05
Ecuador - Minerals nec	247.863	4.57802e-05	739.802	0.000136641	1350.23	0.000249387	1960.66	0.000362133
Ecuador - Bovine meat products	639353	0.000997083	2.05603e+06	0.00320641	3.6947e+06	0.00576195	5.33336e+06	0.00831748
Ecuador - Meat products nec	290584	0.000258367	975261	0.000867136	1.7732e+06	0.00157661	2.57114e+06	0.00228608
Ecuador - Vegetable oils and fats	296449	0.000656035	981122	0.0021712	1.7944e+06	0.00397096	2.60762e+06	0.00577061
Ecuador - Dairy products	765530	0.00128499	2.46778e+06	0.00414233	4.42814e+06	0.00743293	6.38849e+06	0.0107235
Ecuador - Processed rice	820503	0.00094491	2.73864e+06	0.00315389	5.12443e+06	0.00590142	7.51023e+06	0.00864896
Ecuador - Sugar	34709.9	0.000113536	121342	0.000396908	219880	0.000719228	318418	0.00104155
Ecuador - Food products nec	1.44731e+06	0.000639752	4.58275e+06	0.00202571	8.3941e+06	0.00371043	1.22055e+07	0.00539516
Ecuador - Beverages and tobacco products	204849	0.00021445	694183	0.000726717	1.2562e+06	0.00131507	1.81821e+06	0.00190342
Ecuador - Textiles	40310.9	6.45911e-05	132511	0.000212326	243236	0.000389743	353958	0.000567156
Ecuador - Wearing apparel	59120.3	8.8489e-05	194241	0.000290733	353950	0.000529779	513655	0.00076882
Ecuador - Leather products	26577.7	8.05951e-05	84761.6	0.000257034	155330	0.000471029	225898	0.000685021
Ecuador - Wood products	40919	0.000373166	115101	0.00104968	206963	0.00188742	298825	0.00272517
Ecuador - Paper products, publishing	21088.9	6.54345e-05	64339.7	0.000199632	118329	0.000367151	172318	0.000534667
Ecuador - Petroleum, coal products	51400.1	4.63871e-05	163153	0.000147241	301343	0.000271953	439531	0.000396664
Ecuador - Chemical, rubber, plastic products	53682.4	7.84576e-05	166990	0.000244059	306253	0.000447593	445510	0.000651119
Ecuador - Mineral products nec	1665.92	3.82415e-05	5247.5	0.000120457	9600.84	0.000220389	13954.1	0.00032032
Ecuador - Ferrous metals	113.718	2.98485e-05	341.924	8.97472e-05	641.344	0.000168338	940.76	0.000246928
Ecuador - Metals nec	35.1749	3.49683e-05	105.878	0.000105256	196.919	0.000195763	287.959	0.000286268
Ecuador - Metal products	11349	3.70455e-05	34796.7	0.000113584	64772.2	0.00021143	94747.3	0.000309275
Ecuador - Motor vehicles and parts	18659.9	4.18588e-05	60361.2	0.000135405	111223	0.000249501	162084	0.000363595
Ecuador - Transport equipment nec	3015.83	4.3555e-05	9465.99	0.000136709	17595.8	0.000254122	25725.6	0.000371533
Ecuador - Electronic equipment	7021.89	4.88028e-05	22712.3	0.000157852	41501.8	0.000288441	60291.1	0.000419029
Ecuador - Machinery and equipment nec	14346.8	4.08037e-05	45919.9	0.000130601	84319.7	0.000239814	122719	0.000349026
Ecuador - Manufactures nec	398230	0.000358278	1.13992e+06	0.00102556	2.05038e+06	0.00184468	2.96084e+06	0.00266379
Ecuador - Electricity	13139.5	3.39293e-05	42152.5	0.000108848	77629.2	0.000200457	113106	0.000292065
Ecuador - Gas manufacture, distribution	24.4384	1.29603e-05	81.0663	4.29914e-05	146.597	7.7744e-05	212.128	0.000112496
Ecuador - Water	1079.38	2.70653e-05	3479.37	8.72445e-05	6399.01	0.000160454	9318.62	0.000233662
Ecuador - Construction	599229	9.18551e-05	1.71609e+06	0.000263057	3.10299e+06	0.000475655	4.4899e+06	0.000688251
Ecuador - Trade	60956	5.28678e-05	198802	0.000172423	362228	0.000314164	525653	0.000455904
Ecuador - Transport nec	42395.5	1.74588e-05	136868	5.63629e-05	251517	0.000103576	366165	0.000150789
Ecuador - Water transport	7969.38	1.46459e-05	25532.2	4.69222e-05	47379.8	8.7073e-05	69227.3	0.000127224
Ecuador - Air transport	5689.57	1.86395e-05	18208.4	5.96524e-05	33642.7	0.000110216	49076.9	0.00016078
Ecuador - Communication	13615.5	1.15874e-05	44065.6	3.75019e-05	80425	6.84454e-05	116784	9.93887e-05
Ecuador - Financial services nec	31298.1	2.42316e-05	98129.7	7.59739e-05	178716	0.000138366	259302	0.000200757
Ecuador - Insurance	1061.01	3.64854e-05	3521.46	0.000121094	6401.98	0.000220148	9282.47	0.000319201
Ecuador - Business services nec	953.499	7.89712e-06	3152.52	2.61099e-05	5729.94	4.74568e-05	8307.35	6.88035e-05
Ecuador - Recreational and other services	7817.29	3.00762e-05	25398	9.7716e-05	45987.3	0.000176931	66576.7	0.000256147
Ecuador - Public Administration, Defense, Education, Health	145962	2.27093e-05	464312	7.22396e-05	848096	0.00013195	1.23188e+06	0.000191661
Ecuador - Dwellings	35411.3	2.01194e-05	106271	6.03792e-05	191758	0.00010895	277245	0.000157521
Ecuador - Paddy rice	7.77845	0.000397369	14.5361	0.000742588	26.4689	0.00135219	38.4	0.0019617
Ecuador - Wheat	3.82906	0.00178425	6.94273	0.00323515	13.0138	0.00606412	19.085	0.00889317
[truncated: 5,356 more rows]

## Sheet: TableB4
	Australia	New Zealand	Rest of Oceania	China	Hong Kong	Japan	Korea Republic of	Mongolia	Taiwan	Rest of East Asia	Cambodia	Indonesia	Lao People's Democratic Republic	Malaysia	Philippines	Singapore	Thailand	Viet Nam	Rest of Southeast Asia	Bangladesh	India	Nepal	Pakistan	Sri Lanka	Rest of South Asia	Canada	United States of America	Mexico	Rest of North America	Argentina	Bolivia, Plurinational Republic of	Brazil	Chile	Colombia	Ecuador	Paraguay	Peru	Uruguay	Venezuela	Rest of South America	Costa Rica	Guatemala	Honduras	Nicaragua	Panama	El Salvador	Rest of Central America	Caribbean	Austria
Australia	8.01414e+07	1.7914e+06	896291	4.01624e+06	837355	1.03206e+07	6.21925e+06	4331.7	1.26058e+06	22291.7	101495	6.43111e+06	7344.38	1.42751e+06	540970	861089	597069	853937	337180	317911	570179	11869.9	311013	100499	21856.7	760893	7.37116e+06	297903	6848.77	38246.8	1665.63	125352	31778.7	22835.9	8602.86	4179.06	24919.1	12168.7	27028.1	1756.86	8270.36	32781.7	4342.64	2842.39	7083.09	21324.8	830.029	158909	53331
New Zealand	108429	1.19785e+06	33351.6	103664	20881.4	152913	101608	93.2484	50016.8	693.706	394.5	65913.3	125.778	56341.1	55278.5	25247.4	31992.8	26683.8	1504.55	3284.76	9037.59	177.113	9940.79	26201.6	860.018	38926.8	250008	77234.4	412.727	730.22	288.431	3718.52	1520.02	738.287	365.092	67.7189	3425.92	286.723	45440	1196.5	234.05	4314.34	402.217	4049.88	4357.73	2490.42	85.9851	32809.9	2455.33
Rest of Oceania	94875.7	20498.6	1.64733e+06	274592	9622.1	116671	34560.8	123.442	10018.1	534.857	487.228	26330	166.842	36388	116910	36219.9	23605.4	6428.83	1141.17	7360.46	34547.9	97.8997	4544.99	2038.74	261.875	21323.6	287953	10815.5	157.553	1192.09	77.0567	4517.17	1317.23	1197.33	684.089	112.032	568.197	176.416	1129.81	92.3585	445.647	405.286	788.076	119.535	263.517	244.3	21.7643	5343.19	5550.99
China	2.28829e+06	318578	103392	2.71359e+08	2.70331e+06	1.45023e+07	7.00869e+06	47732.4	1.11126e+06	468012	57527	1.87897e+06	10009.5	1.12594e+06	729614	783727	778491	677326	171917	350945	1.75636e+06	58686.9	537033	152989	63377	3.21054e+06	3.32321e+07	1.2857e+06	16902.5	323723	15933.9	996035	532549	259388	109777	40992.9	152452	53699.6	240404	14742.7	58647	82777.4	33097	29952.3	37934.6	52933.2	3286.57	564467	458777
Hong Kong	308.853	32.3086	11.8259	3840.65	19569.6	965.083	418.498	1.66421	175.862	42.8856	8.01524	103.378	0.808505	103.911	85.6576	267.398	170.768	50.8759	10.0506	22.4161	261.672	3.8883	24.8773	19.6204	1.73677	214.904	2894.4	103.021	4.0633	28.9348	2.10644	145.961	25.5444	20.3977	8.36643	5.63015	11.0877	4.97386	23.3288	1.06657	5.23245	5.67838	3.05173	2.4279	33.8815	5.51278	0.283337	42.5171	53.5193
Japan	23267.4	3747.46	1131.74	144826	19860.8	1.04566e+07	53972	218.981	35110.1	859.674	350.104	13326.4	319.811	12097.1	8031.36	10763.1	21541.9	8437.2	812.137	1429.72	14830.3	185.409	3267.82	825.115	363.809	21232.6	258840	16399	252.861	1991.95	171.178	8597.9	2535.43	2594.53	991.331	256.79	1144.52	183.747	2675.02	139.382	614.237	611.915	310.028	197.729	598.755	369.213	16.1636	4699.89	4168.08
Korea Republic of	3451.75	950.142	235.173	36224.5	3376.32	24988	2.65177e+06	159.068	4514.8	147.203	130.4	2585.72	39.9325	2017.62	1578.33	1647.69	2267.46	2004.3	219.888	380.071	3619.93	30.1389	530.513	129.357	183.043	3416.73	39375.7	3548.49	738.602	413.409	21.276	2110.91	838.686	703.814	310.124	56.1757	316.387	50.7239	1069.61	15.5425	107.756	210.476	72.9872	69.4045	182.554	77.2703	4.54052	864.917	625.775
Mongolia	10281.3	1875.6	454.094	300802	11047.8	40325.7	17582.4	1.30091e+07	3055.9	747.75	172.503	5458.53	28.2905	3862.87	1589.01	4599.34	3748.82	1754.4	463.516	686.784	8893.97	363.508	1625.5	385.08	158.039	31613.7	224051	34990.1	206.399	2063.4	169.266	5945.15	1593.78	1294.95	459.727	136.075	768.915	286.452	1415.18	89.8044	379.542	461.755	221.118	126.458	256.416	279.916	27.5636	3525.99	6205.78
Taiwan	4012.35	650.098	330.624	35627.5	15397	43512.5	11601	17.777	1.87768e+06	772.124	174.985	2513.18	32.6929	2877.92	5892.09	2652.27	4484.25	4534.77	362.332	329.502	2164.38	16.229	468.095	262.198	48.8803	9376.15	58768.8	2348.18	33.8496	300.605	40.95	1627.95	305.207	351.117	140.627	60.2888	186.956	206.225	506.189	19.7051	396.701	196.033	59.5611	48.2582	99.0484	98.2552	78.4848	1233.8	789.25
Rest of East Asia	23027.6	3774.56	852.365	291317	41239.4	51149.2	26297.8	363.635	3819.58	2.89158e+06	220.149	7773.03	40.5121	7369.56	2930.9	8881.99	8934.57	6470.91	747.976	731.504	20652.8	404.815	3101.01	873.174	242.212	33572.3	216173	15283.3	389.249	4396.68	407.307	15960.9	2101.06	2740.96	846.607	754.508	1586.81	387.631	9054.47	214.399	829.407	868.44	549.783	410.514	506.787	531.387	61.8401	5958.16	13459.6
Cambodia	24678.6	3832.89	992.231	151701	47486	173973	30094.9	226.128	13847.7	963.428	9.21317e+06	9589.91	358.517	17827.7	3846.2	17463.3	42072.8	268682	1306.22	719.067	15021.7	297.579	2514.03	796.562	284.222	62072.1	656573	17091.2	354.96	4105.13	302.102	11511.8	3706.72	2251.13	791.064	181.306	1285.91	499.622	2282.57	179.742	1045.02	877.214	508.729	260.593	469.669	597.459	56.2055	9670.26	24917.4
Indonesia	476556	98487.9	34053.9	2.32487e+06	229401	2.20504e+06	616458	4809.95	258236	6776.26	36992.9	8.37504e+07	1945.36	820015	253424	500150	274992	332927	196087	406532	2.49633e+06	7523.83	516586	216994	20621.6	280805	4.21624e+06	157227	2342.5	35879.6	1449.22	390706	22281.5	68397.8	19243	3130.44	18053.4	3299.24	19883.8	1772.39	4972	4828.76	2544.66	2635.14	3721.04	3514.77	293	70472.1	61526.3
Lao People's Democratic Republic	16029.1	2694.89	521.56	161985	5039.04	88681.4	26772.4	97.0149	17466.9	506.012	1463.77	11520.3	7.85864e+06	6516.2	2779.03	4712.48	235435	250067	695.107	605.497	7959.17	100.794	1803.68	521.252	270.925	15391.5	195160	4932.02	151.54	1335	94.5221	3910.16	960.864	718.769	436.159	97.332	430.966	115.946	718.84	88.304	247.525	308.774	148.153	94.5267	284.315	161.332	22.1741	2889.17	5263.95
Malaysia	415823	90303.6	19501.8	2.5753e+06	264997	1.897e+06	402718	5363.28	259596	6839.2	12149.5	373386	1877.22	6.71783e+06	184700	568061	262155	277327	141139	118389	673253	1909.47	637042	75977.8	23261.2	190501	2.31119e+06	93622.2	1304.34	24452.9	909.59	107690	16638.3	13390.4	4351.01	1689.9	10501	2417.05	12506.9	2449.58	4134.73	3817.54	2573.14	1163.53	2127.99	3336.26	253.361	65644.7	30196.1
Philippines	75892.3	18600.4	9612.65	500285	109122	1.87485e+06	240181	403.618	69941.1	2000.17	2129.75	66581.9	357.818	72696.1	2.31357e+07	37444.3	57106.9	56445.9	4023.42	3995.59	44427.3	421.182	11385.9	2917.05	1088.04	95569.6	1.89044e+06	39941.7	580.344	6155.29	352.566	25247	7012.44	4895.07	1781.89	685.028	2881.39	736.289	5463.96	258.716	1999.01	1567.09	835.662	415.846	1064.06	924.223	71.3058	22920	13921.8
Singapore	0	0	0	0	0	0	0	0	0	0	0	0	0	0	0	0	0	0	0	0	0	0	0	0	0	0	0	0	0	0	0	0	0	0	0	0	0	0	0	0	0	0	0	0	0	0	0	0	0
Thailand	482387	90287.5	74383.9	1.58422e+06	607568	2.32888e+06	402985	1430.25	316846	176861	198322	1.10276e+06	124805	729721	557830	309851	2.65462e+07	566000	206989	67285.2	295958	9342.46	98615.2	45057	16336.1	375180	3.47996e+06	98609.3	1711.96	27026.6	1309.57	80717.5	21783.8	19087.9	10151.6	1463.33	20391.4	2226.98	13941.4	2942.07	5764.06	10434.6	3199.3	2182.28	4045.36	2952.37	366.455	57044.9	66769.2
Viet Nam	279860	47195.4	22772.3	829809	90202.2	1.22786e+06	406094	2641.01	204854	8336.23	64163.9	983435	7024.43	224238	927119	83418.8	157990	2.07177e+07	8971.29	8301.83	97452.2	623.938	79088	5805.66	2206.82	214970	3.12184e+06	89817.6	1264.84	9221.46	497.733	30486.5	14868	8585.08	27990.3	2146.54	5936.53	2917.6	8017.18	1264.05	5746.94	2565.74	1363.04	2610.31	1625.22	1501.72	282.565	374611	47932.3
Rest of Southeast Asia	154014	27797.2	3890.54	1.49817e+06	80878.9	1.30207e+06	212049	560.692	219221	4732.96	5498	251531	2111.82	213376	19668	115143	583200	150589	3.7799e+07	423388	3.2254e+06	1453.05	137991	11926.9	3070.44	95124.7	1.0075e+06	36103.3	960.185	11339.5	431.488	33091.9	7015.26	5840.99	2532.25	631.396	3168	1188.53	6277.94	427.335	1359.95	1835.39	958.599	554.102	1258.79	1113.54	98.0267	15480	29885.2
Bangladesh	4630.29	570.593	359.364	26373	7190.87	70025.4	27240.1	42.1834	3234.22	177.485	281.2	2963.63	26.556	2734.75	866.415	2305.53	2243.49	1570.98	522.833	1.56719e+07	27275.6	125.949	20484.4	504.532	1764.33	33431.3	277855	7572.73	80.5832	566.774	25.2658	3651.02	649.556	395.756	136.096	38.383	479.497	138.726	430.988	129.282	125.591	129.885	142.734	81.4326	63.7029	165.877	13.0483	2940.86	12918.2
India	422124	57214.9	16856.1	1.64145e+06	289206	1.24389e+06	586367	1894.93	237724	15303.1	18074.9	634538	2209.41	378878	259690	177929	241348	786559	33507.5	1.29235e+06	3.68686e+08	325487	561522	413984	101446	476364	5.47681e+06	186362	3634.68	48966.8	2695.19	234758	38903.8	44517.2	11892.3	4779.07	34101.9	7611.95	31807.5	3690.85	6815.03	14488.5	11110.5	4224.16	5354.28	6389.19	600.168	96938.8	120451
Nepal	5124.43	904.78	223.953	162960	3054.03	21019	6284.6	61.8454	1989.65	310.355	71.308	1846.71	16.4407	2385.95	1192.3	1680.05	1559.08	1266.34	565.778	455.518	237008	1.3899e+07	3284.34	365.271	144.708	8769.19	80349	2745.93	71.1652	836.697	55.7241	3053.27	614.734	506.425	217.939	64.1434	336.272	86.0768	645.066	40.9855	131.961	165.374	81.9824	54.5079	129.335	97.8181	11.3603	1547.27	2766.04
Pakistan	18934	4143.13	613.842	82086	27621.8	47347.8	35745.7	50.9341	6982.47	453.884	1292.33	38338.3	248.095	25961.4	11292.3	5711.83	27350.5	10103.1	3933.74	34585.2	59488.3	152.68	1.94275e+07	21687.7	219015	26123.1	335922	8335.78	113.775	2306.38	70.384	7002.71	5319.94	3234.96	488.597	319.975	1239.37	290.857	2764.62	139.35	427.485	830.63	470.605	1094.99	212.259	1333.6	34.5565	5510.63	7039.13
Sri Lanka	11560.9	2333.27	604.935	8905.52	4928.87	27263.6	7538.41	221.315	5667.75	281.125	80.4167	7895.59	14.586	1751.72	665.044	5233.87	1879.47	1920.8	199.498	5875.93	246287	97.2189	154690	4.29598e+06	15277.5	12663.5	226426	18820.1	41.3283	801.632	486.395	2730.13	3222.44	1744.83	1149.18	70.8306	1503.42	136.343	467.536	57.3356	193.62	623.511	292.57	163.227	145.273	391.995	52.4423	2529.17	3658.12
Rest of South Asia	7211.54	1202.18	439.976	17614.1	5852.58	32554.8	12956.3	67.4719	2017.33	275.275	431.114	4284.92	314.928	2874.67	1527.25	7519.33	46497.5	1247.84	560.682	18074.5	257248	182.293	87478.7	22954.1	1.42453e+07	10492.1	79239.1	4969.32	122.048	1387.57	116.034	5102.68	785.593	1003.94	271.927	71.9456	540.805	101.067	1039.38	71.0522	246.287	358.974	219.415	84.762	173.68	162.489	20.8237	2474.4	4201.13
Canada	179147	43080.8	15816.9	1.75038e+06	216323	5.19222e+06	492459	1157.08	163433	22278.5	6205.27	1.08199e+06	2180.81	161524	279186	91912.8	162558	196855	9269.86	506410	510017	2196.68	479576	388732	21681.1	4.01484e+07	2.22829e+07	2.54024e+06	11508.3	24569.8	2890.82	331149	104948	451257	222002	2336.93	341972	4374.71	600454	17448.2	15853.5	64494.5	16171.6	9027.74	16912.3	16192.9	2200.8	610548	82731.9
United States of America	474128	99601.3	43882.3	6.57905e+06	476080	9.047e+06	2.80537e+06	5696.21	2.43183e+06	25639.3	11501.4	1.0861e+06	4434.83	294718	836570	194432	498231	315166	28185.2	217804	462779	5220.77	245809	75260.5	52719.7	4.37009e+06	2.32434e+08	8.17066e+06	26324.6	72353.3	8181.83	487156	300563	1.18888e+06	197559	10275.5	511528	14117.8	613175	18608.5	300987	559400	286773	170039	211584	230864	16149.2	1.84572e+06	127987
Mexico	36781.7	4920.37	2895.48	64155.7	13442.3	268186	55672.7	121.797	15490	529.131	213.88	6414.52	52.7067	5428.38	5029.6	6764.61	7117.87	5236.96	513.827	778.484	11429.8	114.219	2084.25	902.516	503.82	289032	7.71633e+06	5.23614e+07	690.948	8877.04	1680.8	19782.6	14178.4	37646.6	8940.85	1245.57	20048.7	1411.1	51078.4	857.026	35630.4	69412.3	23856.7	9665.39	10010.3	127955	7233.08	106862	5620.89
Rest of North America	0	0	0	0	0	0	0	0	0	0	0	0	0	0	0	0	0	0	0	0	0	0	0	0	0	0	0	0	0	0	0	0	0	0	0	0	0	0	0	0	0	0	0	0	0	0	0	0	0
Argentina	205313	30706.9	7289.11	4.32423e+06	252245	865514	499306	1997.25	117470	8728.49	5474.79	297135	1548.47	321123	244686	60688.8	223077	318988	13576.5	343974	746997	1448.19	82416	9914.53	3390.68	213466	2.02368e+06	418567	1748.18	4.84633e+07	125343	4.60307e+06	1.88109e+06	403887	173069	130206	814506	200933	856690	6024.7	16260.2	34594.8	7282.69	4526.98	17970.6	9306.42	424.286	367494	63775.7
Bolivia, Plurinational Republic of	10948	2243.82	418.72	66722.6	5268.97	70750.4	31487.1	69.9081	5380.96	424.904	104.433	3588.87	32.7697	6533.48	1976.48	2727.35	4493.52	3119.72	300.252	1143.8	15087.5	75.6804	1712.79	386.546	152.418	27729	309391	35680.4	204.317	47916.2	2.18141e+07	82842.1	78477.5	342897	28518.8	10015.2	502431	4719.22	510222	168.414	5607	1397.79	742.584	298.087	723.26	512.073	37.6789	17723.2	6508.65
Brazil	592898	106261	25770.4	1.07882e+07	889916	2.9231e+06	2.49216e+06	5909.32	427699	73450.7	14016.1	463728	5262.03	415808	501458	270453	847761	227615	34121.6	275604	589239	4122.11	145770	21785.4	40899.2	1.21319e+06	1.18954e+07	717020	9595.96	1.71367e+06	226017	3.59115e+08	644411	440263	145016	456700	259787	331076	2.65942e+06	24640.5	99219.2	80702	52609.6	20678.5	49343.4	82469.4	4259.43	1.05271e+06	287506
Chile	22232.6	3750.3	983.117	125883	15304.4	314314	81117.9	85.2681	30841.1	749.216	180.302	12043.8	49.0775	4162.63	3072.78	3423.11	8883.81	9208.82	291.185	521.742	18330.4	59.1416	2211.86	1544.2	154.369	47622.5	727542	243055	239.475	28721.8	4881.94	39186.4	5.33896e+06	39499.8	28192.5	2069.15	54391	3834.56	61727.5	235.902	14235.2	11151.1	2058.94	1155.15	3445.29	4785.28	55.8688	31478.5	3532.89
Colombia	16895.6	3629.67	1184.13	58942.1	7441.23	242737	38625.6	154.302	11458.4	843.548	121.56	3955.87	35.1145	3572.43	1935.39	5782.07	4894.21	1830.23	300.061	656.893	22720.1	106.048	2289.81	592.645	289.624	120001	1.48536e+06	58159.4	356.269	5999.45	6486.54	26029.7	33033.2	3.94433e+07	115167	682.2	75744.9	815.498	2.14508e+06	3231.41	13643.3	12122.1	4659.07	1094.01	20744.1	4903.52	196.305	114145	11573.9
Ecuador	8608.37	6405.35	658.701	17724.5	5950.59	93893.1	7725.52	144.574	9082.09	187.294	62.4423	3643.15	17.3389	1660.34	1427.83	2592.71	2015.37	1312.46	122.297	718.229	35052.9	48.8809	491.774	452.12	549.35	45398.8	1.07032e+06	43202.1	157.436	33715.7	2105.17	17001.5	54096.9	170178	8.63454e+06	696.984	32526.1	2263.16	57373.5	290.708	3623.12	7838.4	4060.79	8410.23	3535.41	4963.59	62.1568	39003.5	8640.85
Paraguay	8413.82	1561.76	7943.08	89241.7	21552.7	53874.7	19340.6	101.388	18182.8	754.446	216.069	8004.24	52.7364	10008.8	5597.72	3600.52	8027.38	16553.4	463.528	7476.88	23130	89.5042	3795.19	555.449	429.322	23745.1	211466	16829.6	163.045	137417	20211.9	468568	621273	29866.1	8226.73	1.3798e+07	79249.4	31514.6	61451.3	297.541	898.032	1585.87	407.269	255.25	790.087	824.909	38.7049	115552	7637.62
Peru	30777.1	5149.97	2553.85	415816	17112.5	197460	63157.3	138.285	37715.6	1946.32	261.982	19200.3	63.5622	5289.26	6848.93	5846.07	7929.02	22279.1	505.823	1188.02	27602.3	168.992	2410.51	1074.85	291.769	90476.8	899109	66211.3	552.93	16600.1	38522.7	58116.7	60416.7	60727.8	72169.8	542.564	2.40789e+07	3870.65	125618	2991.21	3432.29	7180.89	5216.14	1719.01	6300.49	2401.95	2233.08	188039	10165.4
Uruguay	13288.5	1704.62	13863.4	194378	24837.5	64872.5	85339.5	102.646	7127.23	871.367	264.08	3786.36	46.3353	31009.7	23572.4	9822.56	14573.5	14356.5	633.557	11425.1	11343.4	123.395	35698.8	397.777	427.858	213788	1.18631e+06	306924	224.514	64431.5	1631.72	649000	126163	4780.08	2909.26	13293.5	63530.8	3.50891e+06	163015	780.318	2633.1	2331.82	871.3	2932.58	1392.37	13286.7	397.856	142262	7830.91
Venezuela	3032.69	529.643	170.083	24752.3	3603.53	36544.6	4837.12	28.3987	4143.92	217.151	41.1544	1186.06	8.30169	1013.52	544.686	1236.94	1169.12	489.508	136.684	150.362	4689.64	45.1158	452.028	170.993	128.381	11839.7	251254	22002.9	103.885	1094.5	1026.9	6142.37	3765.18	53052.7	13769.5	674.922	725.711	1418.43	2.94432e+07	495.29	3825.61	6853.48	1387.81	1095.95	2945.37	1699.22	36.7538	41124.1	2237.03
Rest of South America	4846.48	1562.53	681.968	65264	8768.82	25712.4	6358.86	36.5916	14726.6	330.561	78.1226	1728.58	16.601	1591.64	1013.54	1788.86	2374.09	1237.61	134.066	361.898	53786.4	52.7034	848.332	199.795	148.379	20968.7	180055	5100.28	188.753	728.881	64.3902	15611.1	636.137	924.899	282.444	69.9924	368.447	170.329	2186.42	1.75948e+06	279.843	509.019	311.918	81.4867	496.418	230.611	1169.38	541854	4257.49
Costa Rica	4234.92	747.186	275.503	15092	3557.46	27313.6	5467.37	29.0875	2427.32	153.617	80.6677	2801.67	17.3704	1375.95	532.542	1540.7	1938.3	4329.88	660.237	202.708	54941	51.9899	605.203	168.874	80.839	27904.1	396051	42365.6	90.9158	697.685	84.7825	3660.12	1712.07	5356.8	1267.57	47.7504	1536.51	86.2386	1568.43	836.371	2.43535e+06	47299.8	26039.1	24508.7	16552.8	41449.9	222.893	14972.3	3748.93
Guatemala	6538.56	1369.39	404.243	25129.7	4338.75	111050	28172.9	52.1104	9592.34	245.715	71.7944	11338.6	14.0172	5258.8	1067.34	4979.39	1807.7	873.783	158.606	3809.1	10560.3	422.051	4147.28	205.635	393.998	75827.7	639914	45715.2	118.273	814.617	129.833	3640.54	971.262	1962.98	578.344	64.7704	4140.84	155.567	14249	335.135	14777.1	4.38603e+06	42602	16921.5	6807.94	73116.1	2626.65	37962.9	5089.77
Honduras	6507.97	543.504	270.061	7122.08	2156.99	21560.1	7110.14	30.238	1405.17	8227.76	32.4312	1055.86	8.99553	830.494	478.289	1272.78	875.886	482.209	75.0308	97.681	2230.07	35.3006	325.589	95.9096	69.9718	20743.6	548925	28835.8	78.7137	740.549	54.0716	2046.07	483.707	823.921	531.258	47.1867	359.687	67.7709	980.136	122.599	12306.7	36504.2	4.30616e+06	21641	5044.08	73870.1	582.331	72503.8	4438.15
Nicaragua	13059.5	1103.56	303.909	8578.49	2326.25	44241.2	4061.2	34.2007	7686.23	134.638	39.1599	1074.09	11.0633	840.715	547.509	1050.91	1001.39	616.229	76.227	120.613	2294.6	28.7471	350.808	117.619	82.1797	43445	555016	168784	76.3186	481.698	82.223	2327.15	1050.99	4986.41	523.763	51.9921	1383.44	66.7765	6912.95	104.412	53588.2	136398	259936	3.06635e+06	5290.03	334153	210.993	26214.7	3561.56
Panama	3243.62	537.851	239.753	11401.5	8573.32	13619.3	4824.23	30.8058	25123	179.781	39.9786	1445.03	8.28796	1122.93	461.199	3370.23	1282.85	790.337	118.303	173.418	12362.4	49.1261	388.316	124.676	48.4361	9184.28	399642	12987.4	73.53	632.504	1077.61	2558.29	2265.49	16196.3	1211.3	40.53	904.697	383.283	2552.36	625.177	35517.2	70099.7	82947.3	9565.88	3.19229e+06	9988.83	211.081	50850	1957.6
El Salvador	1241.29	191.244	90.5866	2678.42	878.028	24480.6	1424.92	12.8843	724.174	44.6895	18.6607	360.389	4.19724	276.895	190.995	426.55	372.323	304.976	25.71	44.3949	5158.83	11.688	225.972	41.6278	35.7718	8697.75	180093	4305.51	26.1255	169.145	18.8403	1131.65	447.323	321.908	90.459	15.7675	1006.8	23.2547	375.406	38.4631	4945.31	28650.5	16815.7	10180.2	2125.23	1.37576e+06	346.106	4594.43	2086.17
Rest of Central America	871.841	112.679	38.3928	1322.15	410.113	2674.24	835.738	6.29232	151.426	30.5683	36.4409	237.083	19.7361	283.13	100.98	274.899	4675.53	548.5	139.891	42.0617	577.963	10.4398	97.7091	29.8182	9.17025	9230.89	51906.8	2409.16	13.2544	114.691	11.3516	485.649	62.818	78.049	28.925	6.94669	46.8031	94.5072	138.58	561.307	379.158	188.058	32.2529	14.3374	27.3164	181.557	191643	13713.8	310.904
Caribbean	7317.07	2043.86	408.08	86991.7	5300.63	82118.9	14973.8	70.1509	7619.55	723.714	90.4237	4967.83	21.7267	2599.58	2540.95	2531.42	3036.35	1527.96	233.989	498.422	5879.58	80.6172	1027.85	310.506	159.647	40849.6	329126	31772.2	336.92	1273.29	198.181	5449.54	1444.79	4404.37	1122.13	163.264	1179.49	265.93	3131.54	4734.74	5146.01	1903.12	3970.25	1190.53	2048.94	1053.19	383.085	7.63461e+06	3907.32
Austria	8542.12	1474.31	344.68	15514.4	2015.99	32898	7095.31	106.267	2453.46	377.304	71.9637	2561.64	17.7476	1935.32	975.505	1842.96	2827.35	1031.09	170.714	227.11	5858.69	60.5776	1381.86	886.324	308.149	8830.19	76403.2	4393.55	233.189	1245.02	118.855	4499.91	1452.8	1223.02	346.682	120.177	676.551	136.351	1520.42	117.587	223.097	229.508	120.201	61.0943	182.014	161.344	281.965	2575.75	1.97055e+06
Belgium	4093.02	729.279	386.911	18724.1	2619.32	13918.5	4599.34	35.1359	2006.09	214.192	82.2196	2951.05	31.3345	1531.19	1559.45	1701.34	2255.6	1020.95	120.783	251.409	9813.4	41.5784	641.36	568.389	120.061	5675.63	45308.7	3293.99	98.8193	756.927	48.797	3707.02	723.823	702.288	235.3	35.8689	381.59	90.0533	979.361	279.155	155.176	168.976	78.613	48.3642	117.006	89.2756	14.9777	3535.49	10825.7
Cyprus	249.204	45.2015	12.9358	378.721	126.696	295.937	112.963	3.80297	26.7217	33.6963	5.24563	129.447	0.309798	93.6483	30.7077	76.5602	182.481	52.6786	10.2036	9.38418	101.632	3.99844	27.5992	10.9419	6.51176	143.172	825.367	54.0942	4.37511	46.3928	4.16701	103.412	31.9489	33.1665	21.2829	1.96844	14.9003	3.09378	24.998	1.65444	11.6577	7.55365	3.08514	2.40017	6.49263	4.27336	0.642813	41.994	463.753
Czech Republic	8954.51	1440.02	424.784	19092.1	2639.44	24195.3	5950.31	245.348	2811.84	337.879	103.285	7500.68	37.8154	3573.34	1283.43	1997.89	7881.82	1751.31	202.135	766.934	9678.03	79.3331	1325.98	288.973	279.453	9078.77	79470.9	4075.52	304.355	1440.65	102.178	4622.74	1009.52	1783.68	309.225	80.0464	550.124	151.558	1011.34	139.037	228.673	231.043	115.903	62.2525	151.613	305.752	30.7923	2781.48	217878
Denmark	15228.1	1432.37	782.017	41701.7	22774.8	73761.3	11892.9	56.471	5455.15	491.71	126.735	5363.72	20.7615	4583.26	2850.1	3790.83	4158.67	2363.33	191.447	3574.67	5665.47	85.5649	1083.51	288.235	272.071	9635.08	74795.9	5076.48	6972.58	1208.91	69.135	4756.67	1386.66	611.852	344.475	67.8776	542.135	370.3	1685.06	279.882	251.273	358.564	369.803	48.7476	559.911	1005.63	223.311	14671.5	12815.9
Estonia	3990.58	694.69	258.408	14988.3	1605.46	26968.9	4954.94	166.519	2188.52	271.884	52.0421	1840.03	14.3544	1387.59	516.216	928.802	2412.76	1745.96	112.771	183.812	5363.24	45.9406	731.734	336.926	113.774	5190.46	42496.1	1689.29	252.101	750.562	59.1227	2966.27	604.701	490.582	210.22	40.1604	342.051	96.1749	554.696	54.9554	178.545	192.669	67.9224	49.6932	91.3875	116.348	19.8537	1403	7188.84
Finland	30790.4	5258.99	1133.07	162198	36612.7	195953	41419.1	267.937	10235.3	1841.6	293.326	10981.8	61.9346	12230.9	6412.97	8215.83	13976.5	6724.94	564.57	1421.74	29869.7	178.166	3727.68	848.413	385.275	28369.1	270063	14837.4	670.545	6409.72	260.337	21403.7	5702.12	4161.27	1553.36	294.171	3140.1	918.922	3314.15	319.528	918.343	661.817	288.545	222.268	586.789	579.518	40.4208	5773.96	37164.3
France	40657	8399.27	20692.9	168387	22893.5	145794	50328.2	352.479	23339.6	2321.25	1256.13	19803.7	280.453	17775.9	11893.1	22621.3	21360.7	11191.8	1124.53	3634.75	46785.7	371.336	16487.5	1952.13	1647.04	64819.8	484973	29656	1819.4	10583.2	442.778	37783.8	10117.8	6424.65	2074.72	437.283	3421.05	1076.17	9291.51	733.025	1398.93	1399.51	599.134	301.13	1114.08	1044.95	120.638	16421.6	84040.4
Germany	41907.1	8256.04	2310.55	171913	22986.1	150935	57939	816.97	21033.8	1628.61	457.715	18178.9	164.675	16197.3	9062.83	13045.7	19363.7	8494.75	1033.03	2149.77	51612.7	380.173	7350.13	2187.38	2898.44	50667.5	497083	40623.4	2235.44	7757.72	567.887	36711.4	6998.69	6098.46	1866.5	479.127	3896.04	853.232	6526.37	1179.14	1147.27	1412.98	730.412	364.14	1092.14	1041.65	160.345	16292.2	503221
Greece	8212.55	870.223	160.885	5762.54	1142.12	7570.91	4138.43	40.0105	1026.96	161.527	52.8823	3480.17	10.4776	1097.82	644.265	907.223	1769.22	457.215	121.503	187.563	3030.07	52.5156	3523.43	265.12	104.897	7476.61	51658.8	2201.59	80.9559	679.232	56.2143	2715.29	462.092	464.782	203.714	59.0748	264.266	130.133	480.874	36.0262	142.725	190.762	57.1642	49.187	104.76	78.5375	10.948	1108.2	13913.6
Hungary	7998.66	1443.76	531.647	20995	3037.22	30839.1	10005.8	231.638	2992.08	559.161	106.657	3121.74	18.706	3173.68	1007.19	2133.73	3778.87	1737.98	233.009	506.902	22591.7	103.491	2678.75	292.569	291.37	10815.9	82452.9	4441.34	274.096	1524.82	127.774	6573.35	1375.16	1012.71	465.83	78.1552	560.173	169.874	1239.81	198.542	265.687	261.172	126.05	63.4673	185.27	154.563	30.8005	2544.51	239927
Ireland	8082.64	1548.62	319.697	18180.4	2990.17	19973.9	4693.11	22.5185	2312.93	474.744	85.6193	5490.47	60.2418	3514.26	4144.79	3056.4	4697.52	2940.49	238.796	215.521	4683.34	46.5739	909.65	374.994	275.013	9179.01	111876	10295.2	166.157	789.913	59.0257	4429.44	792.827	916.833	326.751	49.9401	1892.57	104.844	1535.05	144.068	302.156	271.151	89.535	159.899	240.359	147.857	20.8594	5492.28	4981.53
Italy	32053.5	4714.01	1096.23	38774.8	7992.51	68216.4	18330.7	163.27	8512.63	768.466	232.012	5685.02	38.5711	4621.37	2230.69	4997.41	6686.91	2751.89	519.014	863.634	16415.8	139.247	3308.11	3248.46	616.422	42766.3	322132	14940.4	1215.19	3782.66	218.583	15959.7	2799.73	2667.78	1249.01	192.758	1403.67	505.08	5222.62	379.098	934.188	803.161	442.397	145.661	496.518	458.005	54.6116	8763.5	98740.9
Latvia	4152.78	800.301	261.696	11098.7	1688.91	26606.7	6646.99	170.603	1486.99	262.614	51.2335	1649.24	16.9318	1394.39	593.125	1058.48	1935.96	1067.16	99.7249	195.138	5054	39.0232	733.68	191.431	139.337	4457.88	44365.4	2065.15	300.594	736.793	55.9751	3008.38	593.791	590.358	304.163	41.9008	506.737	99.8238	519.627	67.479	171.083	290.47	65.6152	75.2104	108.07	134.607	23.1399	1307.2	8920.9
Lithuania	3696.95	652.559	217.87	10195	2029.08	14705.9	3537.49	127.392	1656.45	188.5	45.3646	1468.24	12.6981	1615.72	990.477	1216.57	2090.64	672.091	101.291	178.255	3422.33	45.4776	1192.63	174.692	199.616	4514.22	43504.7	1926.56	260.234	892.838	56.6603	2532.62	625.452	469.204	178.789	42.3613	382.425	155.633	640.333	84.2308	302.864	152.851	66.2697	49.428	98.2789	102.045	48.7794	1464.14	12904.2
Luxembourg	169.523	52.3976	30.8392	630.901	98.3184	518.414	200.797	3.13575	61.8427	26.4158	5.17334	138.705	0.874588	111.061	52.0915	88.1083	166.693	51.313	9.03257	9.93456	371.052	3.6363	41.2385	13.0958	5.74443	286.27	2644.45	143.309	8.0457	57.2839	4.29712	172.898	52.6275	39.6435	19.5857	2.69511	21.0244	5.61783	47.801	9.99802	10.9652	9.32325	4.55613	2.7879	13.2604	10.5883	0.99352	85.96	526.448
Malta	0	0	0	0	0	0	0	0	0	0	0	0	0	0	0	0	0	0	0	0	0	0	0	0	0	0	0	0	0	0	0	0	0	0	0	0	0	0	0	0	0	0	0	0	0	0	0	0	0
Netherlands	3897.75	787.341	239.902	11313.2	5767.25	16208.4	6232.22	50.922	2588.5	221.272	50.3941	5334.13	14.3123	2153.34	1704.2	3147.47	2811.79	1649.86	126.515	223.335	4548.26	60.8482	720.93	281.98	476.473	5335	52741.7	5071.68	142.526	648.355	40.1603	3874.04	707.417	757.61	287.329	41.2763	301.681	102.876	1336.88	726.332	355.61	333.759	219.626	60.3352	214.099	145.02	156.642	5507.42	13510.9
Poland	17620.2	3412.07	1335.46	50304.6	8471	53553.6	25395.5	2011.95	8228.66	1063.3	430.217	7834.23	140.744	10464.2	3047.58	5314.37	9500.08	8070.19	566.008	935.417	16562.5	215.588	3552.46	1001.19	678.731	32977.6	228728	23117.8	1031.33	3930.56	277.439	14250.3	2690.13	2437.54	795.677	201.533	2223.21	453.947	4255.63	480.649	687.718	671.512	304.569	241.047	459.524	433.618	242.137	12672.1	125215
Portugal	5563.45	945.75	302.783	11519.2	1466.46	10796.7	4554.56	33.9443	1386.48	963.545	44.0416	1504.87	10.9704	1588.05	569.037	1215.25	1774.31	502.327	118.617	257.588	3056.5	47.5727	581.654	126.641	67.7585	8662.97	62977.3	4327.5	110.71	3064.31	107.049	43764.9	3189.74	683.833	311.916	127.515	418.523	193.355	3180.44	146.384	204.93	352.844	225.81	52.7193	203.985	154.547	10.428	2343.54	6097.89
Slovakia	2407.01	484.319	168.549	8731.95	709.798	6213.37	2272.81	80.1887	1009.19	156.279	35.3422	1001.85	7.46181	1043.55	361.02	608.333	1180.8	439.692	72.6682	152.991	2176.85	28.2082	427.283	95.3754	149.597	5075.41	31598.2	1364	101.152	546.423	38.7131	1778.05	393.211	381.571	131.4	72.7522	191.758	56.6698	426.323	55.9422	91.1027	86.363	43.2324	24.1841	56.7045	62.8903	10.2248	1008.57	101010
Slovenia	815.98	173.068	57.4156	1727.19	375.764	1754.19	620.655	20.7746	263.938	113.513	27.2148	338.385	2.24116	314.198	102.899	277.92	410.569	155.284	26.6727	30.4935	818.871	11.9849	243.619	37.3419	21.8964	996.184	8518.62	536.902	51.8027	199.707	17.446	485.14	119.257	145.132	43.4501	9.85637	95.0742	23.704	159.461	13.4028	31.1532	33.1379	14.8411	11.3882	21.315	24.9959	9.53475	269.393	29110.4
Spain	60856.9	7579.07	2442.94	51455.5	14005.3	84919.8	41478.1	278.051	9217.8	1168.02	291.741	8302.24	80.7635	8842.77	6594.74	6892.75	10320.4	3623.25	689.881	1147.75	18867.2	336.083	5309.49	1010.02	702.237	34970.7	320780	50691.6	581.842	7633.09	705.601	38112.7	6589.59	9400.19	5640.25	583.56	3448.21	1785.64	14720	1143.55	2746.63	2533.87	980.061	542.646	2289.11	1498.78	82.6331	26216.3	59415.4
Sweden	24303.1	4322.71	1372.25	78587.6	7407.53	97524.4	19388.2	147.876	8241.75	1501.44	284.116	14663.7	79.3318	8114.58	3156.95	8885.27	14104.2	3454.84	529.856	1367.95	38419.5	173.246	4766.01	1419.13	511.355	26914.6	263537	13389.5	1227.13	4171.81	443.53	18072.2	4419.59	3133.19	1067.65	326.316	1810.74	687.144	3598.98	359.261	754.102	1093.43	514.295	326.575	523.765	747.233	46.521	7095.64	38334.8
United Kingdom	30086.5	4825.07	1061.4	31863.6	25149.2	45862	14540.2	102.789	7564.09	737.527	133.619	7190.39	50.3829	6306.23	3389.58	7036.87	7972.36	4143.17	881.19	1904.95	17189.4	159.261	3472.78	1222.78	860.606	25498.4	292129	13549	565.218	2226.85	212.437	9457.76	1784.5	2003.43	797.738	300.2	2423.3	661.781	5911.44	942.021	497.591	526.921	228.797	130.759	425.685	291.171	213.809	12102.2	13270.6
Switzerland	4414.13	634.366	209.733	11359.1	2714.39	12775	3806.91	24.3391	1964.35	452.404	45.5069	1789.78	13.4232	1382.92	1387.6	1970.94	2485.75	1383.04	96.6294	265.15	10633.6	52.1308	914.606	250.7	203.656	6694.11	57718.1	3168.09	89.4246	797.728	52.89	3769.7	583.687	712.725	222.431	47.0468	437.848	111.802	820.479	57.2534	145.289	227.334	80.4902	125.143	96.829	81.2518	13.3035	1906.96	19405.4
Norway	8719.11	865.703	377.235	17397.9	2286.9	24794.9	6819.81	35.5638	3168.53	309.172	48.2939	1764.9	20.1571	1588.8	725.183	1890.88	3272.32	989.166	138.492	739.568	5227.86	40.1054	647.834	226.513	135.702	12426	85453.2	3116.05	193.987	613.413	64.2774	12576.4	1132.55	453.203	161.72	44.6519	274.552	89.5645	768.211	82.2218	136.665	190.469	86.052	37.9861	150.41	88.6443	11.7339	4935.9	3806.85
Rest of EFTA	524.563	240.398	23.7221	2692.48	316.27	5134.76	1506.11	3.83027	226.998	29.3046	4.88251	156.735	1.2839	151.741	69.3626	183.212	288.556	222.073	9.81475	24.7109	487.184	4.51302	69.1705	18.5535	6.37562	1049.44	12885.5	308.148	98.3627	54.5166	5.21073	793.6	68.761	94.2327	19.9197	6.1184	26.893	7.9716	52.1148	7.79783	12.7976	15.279	7.9689	5.61013	10.8855	8.98892	1.34344	193.896	578.682
Albania	1635.93	282.37	91.9158	3948.12	1062.97	3954.51	2183	18.337	264.932	92.7047	16.7878	639.056	2.29717	733.288	203.716	809.138	667.208	175.49	58.7873	43.8214	1356.78	28.0539	246.248	74.5144	50.2364	2884.9	15381.7	977.035	39.3411	378.327	30.7173	1095.05	160.262	198.794	68.9123	15.1102	121.456	58.719	239.635	15.0595	61.6009	64.3675	69.0185	20.4302	38.8886	34.1733	4.44532	408.211	1756.58
Bulgaria	6469.21	1278.14	376.667	10944.5	2063.21	10378.5	4883.79	147.544	1877.04	334.816	148.747	6921.11	16.3355	2641.23	1447.14	1522.35	2753.93	2351.42	192.951	406.298	6428.07	90.0872	24426.7	1176.13	1082.47	6536.59	73636	11729.3	159.827	1332.27	106.283	3960.29	772.937	847.364	292.674	62.1654	570.351	163.534	1003.32	97.2409	246.005	308.164	156.149	98.291	212.554	169.64	31.924	3225.39	18965.9
Belarus	4096.92	840.298	287.447	32093.9	2859.69	49478	6291.17	510.085	2789.88	295.402	83.866	2899.67	16.8561	2065.11	4461.1	3178.08	2256.35	1898.76	574.283	2463.92	8970.24	93.9867	4320.09	771.44	810.647	7179.15	57824.8	2751.28	191.177	1242.74	86.0508	17664.4	652.011	1339.2	509.784	91.3619	490.37	169.449	2900.99	55.7434	191.642	166.748	86.9251	102.329	121.733	130.546	74.9288	3369.49	7125.37
Croatia	3240.63	650.471	179.653	3470.96	1524.95	6997.81	1782.92	46.1399	506.318	187.851	40.497	1374.77	6.51988	1299.97	460.474	1184.12	1314.58	434.623	125.212	101.711	1321.18	65.2847	552.231	136.325	98.752	3375.98	21106.9	1433.89	662.257	831.005	77.1533	1891.2	400.022	464.107	170.683	33.3245	292.239	58.0695	512.608	36.7276	148.559	152.777	64.5567	42.4374	88.3311	86.2612	14.2292	851.684	29800.2
Romania	4414.49	773.767	411.274	14971.7	2033.57	27607.9	4523.46	69.2686	2362.4	287.653	70.5136	1925.49	15.0237	2351.66	681.568	1215.21	2319.03	1586.68	155.899	20310.5	27369.5	71.423	27132.7	329.901	1009.65	7452.61	58547.1	2629.74	170.544	1007.04	71.8168	3332.18	619.308	1078.58	257.002	46.8194	368.895	107.118	813.143	142.75	170.21	219.951	84.4724	45.5533	118.794	106.224	13.6092	2274.98	39208
Russian Federation	115029	18589.4	6167.93	3.81426e+06	89711.2	1.7191e+06	555562	238672	86429.8	15080.6	3534.6	152510	667.481	88158	22868.2	40933.7	73261.8	41276.7	8215.36	578131	1.44752e+06	2680.7	186824	10508.4	36640.7	201881	2.21327e+06	82396.3	3429.16	28313.8	1571.52	123450	17588.2	17138.3	6730.54	1872.19	14713.3	4931.53	23627.8	1298.48	4077.68	5475.39	3054.52	1429.07	3896.14	4299.81	1353.53	70368.9	172625
Ukraine	32178	5512.07	2048	126361	25811.6	118353	48314.2	16240.2	20464	2694	620.107	38697.1	104.862	11497.2	6831.7	13764.9	15535.5	10016.2	1506.8	237702	146760	4897.32	426278	5784.16	17291.1	50572.2	422829	139711	751.335	7044.62	526.57	41059	4158.65	4257.35	1863.18	404.851	3039.62	920.179	6298.12	967.204	1766.05	1535.95	831.06	552.599	943.609	1267.78	244.825	36671.3	135179
Rest of Eastern Europe	1807.51	248.503	77.5621	4808.6	820.386	5558.32	2223.68	307.364	556.808	76.71	19.7658	584.231	4.81789	447.169	206.705	531.536	698.859	253.128	47.3916	158.189	2176.65	21.9768	14669.5	65.1935	708.51	2629.49	19153.9	831.51	55.9124	258.148	21.615	1000.38	163.748	166.913	58.9429	14.4132	99.9716	31.1086	210.764	44.1278	50.9755	51.3242	26.8519	17.2516	39.1333	34.3578	6.35098	504.961	23088.1
Rest of Europe	5685.94	759.084	427.601	12986.4	2398.62	18726.2	5970.97	76.8121	1768.28	229.564	67.5139	1721.5	32.2286	1682.75	684.275	1611.46	2015.24	742.915	155.715	385.004	4887.57	51.0374	798.344	209.111	163.728	8376.32	63759.2	2846.17	432.963	967.588	64.8213	4936.31	571.25	610.964	201.347	50.2668	360.46	108.111	836.707	123.196	175.134	158.059	163.925	38.6096	99.9092	110.196	20.8715	2224.29	55942.1
Kazakhstan	11273.3	1853.79	599.127	185227	7572.31	42036.9	19488.1	27219.3	6248.7	891.359	201.703	6951.13	49.7395	3718.62	1972.54	5148.46	6867.55	4049.09	541.74	28187	78665.2	261.005	50040.6	1664.12	43267.2	16199.5	154293	8383.75	1172.23	4629.71	196.296	18640.7	1677.77	1541.36	575.881	174.343	999.629	360.144	1758.81	296.27	522.522	1242.32	330.896	159.551	535.298	344.912	96.8903	8842.78	14155.7
Kyrgyzstan	4717.33	820.477	207.371	64037.5	3920.28	13539.6	22498.7	1545.17	1005	318.642	55.7275	1848.02	10.968	1959.3	618.407	2863.15	2154.51	1037.13	185.461	325.678	6901.93	89.3894	733.007	149.896	3972.06	6886.29	42447.7	2904.06	85.3834	938.858	85.3544	3128.19	615.261	570.852	248.839	50.3434	330.529	111.812	619.94	32.9971	172.54	171.267	77.9124	53.7151	109.569	107.579	13.0278	1093.12	3489.55
Rest of Former Soviet Union	17668.1	2540.6	975.337	307541	14262.7	81821.4	42621.5	444.039	8074.16	1175.88	299.523	19787.8	116.41	5508.94	3266.69	7845.32	9302.5	7405.11	803.365	242991	36067.5	353.383	27515.6	1168.91	2176.03	51028.8	442443	18066.4	311.382	3695.81	187.238	26133.3	3958.85	2760.37	902.985	252.369	2014.07	578.769	3136.81	177.786	675.005	1070.32	393.744	458.865	331.489	684.315	51.6238	7826.75	33975.1
Armenia	641.615	116.215	29.8156	2484.91	499.44	1447.63	799.2	8.8778	243.454	34.3095	8.7967	235.606	1.51432	213.651	73.7005	278.554	350.235	117.498	20.8292	22.7095	983.809	9.78099	127.534	29.0452	20.8053	1368.2	9879.69	428.565	16.663	127.264	11.3874	491.697	69.7712	169.908	25.576	6.56534	47.4776	12.0361	95.0563	7.3479	25.6189	24.3483	195.843	6.90662	16.5109	15.3861	50.9874	718.087	665.225
Azerbaijan	1488.98	294.67	87.9606	4903.41	880.758	6112.08	4261.62	86.9228	1125.78	81.4914	32.9266	1454.81	5.84795	435.621	248.944	660.154	963.024	280.52	59.8409	93.8254	3043.6	33.1326	612.574	106.018	734.694	3857.23	48847.3	1965.98	50.458	338.346	31.9329	4015.44	328.106	244.806	118.754	39.3396	169.038	47.2319	260.84	57.7402	96.1897	126.472	91.8747	34.4297	87.9158	71.2636	7.34506	903.599	2243.66
Georgia	2193.87	233.168	81.7612	6828.96	919.526	5218.37	2453.47	498.192	762.051	204.555	24.4133	686.895	8.28463	883.747	218.737	609.212	1147.5	616.171	62.6235	1296.17	4011.66	23.9612	478.57	73.9784	286.081	8063.56	48668.6	3635.13	44.9405	336.182	42.1258	3498.34	237.489	400.908	143.165	26.8102	388.434	34.899	322.861	22.3963	65.2462	91.0988	60.2204	24.2671	48.8897	53.3966	269.861	1187.3	2722.49
Bahrain	0	0	0	0	0	0	0	0	0	0	0	0	0	0	0	0	0	0	0	0	0	0	0	0	0	0	0	0	0	0	0	0	0	0	0	0	0	0	0	0	0	0	0	0	0	0	0	0	0
Iran Islamic Republic of	10994.5	1590.93	411.143	60030	33298	66526.6	17565.5	79.6914	16233.2	355.099	212.863	4829.96	50.2633	4247.31	3170.03	3261.97	4291.31	10670.5	385.519	33583	44568.4	122.65	48898.1	898.503	56303.2	19022.7	136090	8027.75	97.5551	3781.29	153.463	10274.3	1286.2	6894.93	414.398	118.915	1173.4	235.645	1962.99	87.4755	228.475	370.114	460.202	73.279	204.896	214.939	41.3875	3674.28	5970.19
Israel	1117.67	145.025	40.1219	3515.6	581.251	3479.52	1217.88	9.47856	698.31	49.9315	9.58458	254.059	3.32284	208.756	135.809	433.074	550.597	155.101	22.9035	27.6873	2279.25	39.1247	88.6608	74.3895	15.4021	1951.07	25333.5	858.807	12.9262	227.243	15.9044	1286.54	141.553	282.353	226.387	16.0054	441.772	27.1266	165.798	13.9428	53.6368	55.7534	162.2	14.7154	24.5694	23.4805	2.41973	540.235	1199.16
Kuwait	8.96509	1.81632	0.60722	21.2102	7.46165	25.171	15.5073	0.873028	8.28636	0.904304	0.255976	8.32372	0.035693	4.2153	1.56934	4.52926	4.33593	2.76026	0.54298	4.74286	24.6069	0.136553	18.473	1.70196	3.99809	14.3386	98.2449	3.45104	0.224255	2.36158	0.158792	4.27799	1.25421	1.47583	0.279964	0.122575	0.874518	0.169876	1.73499	0.124456	0.503458	0.325065	0.297777	0.0824301	0.382636	0.257237	0.0233617	3.37642	8.17668
Oman	180.087	37.46	14.2654	1265.36	478.327	1197.49	825.745	1.42493	115.469	34.1734	7.35723	189.582	1.18615	344.074	38.8619	211.939	273.744	146.546	10.3179	60.1549	870.557	4.00319	280.039	48.1556	879.319	250.86	1672.88	118.446	3.50694	32.7268	2.63971	158.77	26.6808	29.0197	19.1921	2.6232	11.6389	2.46096	20.8776	1.96462	8.68268	5.68336	2.76466	1.70223	5.25827	3.56342	0.386307	46.3788	453.251
Qatar	1.73299	0.349184	0.0738191	5.51546	0.449682	11.8777	3.58716	0.0066115	0.826504	0.0493145	0.0419814	1.07786	0.00949345	0.433445	0.469913	0.364884	0.957789	0.327139	0.0692268	0.222495	3.8439	0.0271923	0.591365	0.120089	0.0346123	1.8926	21.2722	1.50842	0.0167188	0.298796	0.0214278	2.07511	0.171326	0.301676	0.0700758	0.0237327	0.16297	0.0321662	0.320694	0.00636706	0.040036	0.0529587	0.0222096	0.0109331	0.0318991	0.0335069	0.00213339	0.342181	0.533226
Saudi Arabia	147.997	26.9464	9.21439	787.21	133.768	755.1	498.867	1.36249	107.863	34.8195	4.76975	119.707	0.479118	168.088	37.992	156.234	137.262	45.9304	60.9232	57.7587	384.505	2.77832	203.088	51.9431	69.8253	218.572	1335.25	92.5254	2.50897	26.5154	2.0929	114.888	20.4709	19.9407	13.8593	1.50508	8.7331	2.00758	15.486	1.06613	6.37095	4.79247	2.37535	1.2953	3.83482	2.89389	0.292724	40.5073	111.081
Turkey	19541.9	3804.37	762.1	23532.2	7982.92	48047.9	18973.9	620.114	5187.65	472.246	408.277	40432.7	31.0062	6351.12	7686.72	4960.25	4357.72	5022.78	434.39	5022.95	60297.5	252.2	5301.78	4480.39	2857.33	20935.8	299292	9092.55	269.145	3072.14	188.955	14651.1	1713.75	2449.31	838.689	135.395	1171.15	467.507	2260.12	298.461	751.126	557.998	359.92	133.174	379.17	288.647	36.3256	7537.7	34093.2
United Arab Emirates	30.6417	4.74231	1.16065	83.8266	23.8172	146.374	37.3585	0.148666	55.2793	0.878742	0.526973	38.4822	0.187736	13.4856	13.8831	8.33584	16.1565	28.3517	2.24119	18.3774	104.489	0.281119	97.077	64.2084	448.189	33.445	513.85	23.1409	0.257081	3.90479	0.284602	28.5268	2.50634	4.35224	1.03418	0.284192	2.22654	0.433603	4.55314	0.147507	1.27865	0.901314	0.468767	0.167904	0.472516	0.508287	0.0341773	8.9605	13.0855
Rest of Western Asia	12342.7	1853.95	593.139	48534.6	10362.8	50048	34087.9	125.642	7166.89	11666.6	414.502	6613.69	64.7613	5819.94	2389.36	6098.46	10382.1	4471.19	556.266	3593.64	94421	533.478	6930.87	2080.71	753.713	24581.7	239547	13110.3	269.262	2494.3	390.868	21710.6	11340.8	3432.9	21243.2	1779.87	3649.27	343.186	7108.35	138.686	715.294	879.621	492.502	201.546	467.577	460.765	37.2595	7718.12	14396
Egypt	66.6133	11.4886	2.8929	166.837	50.5678	158.907	98.3301	0.902192	16.8333	2.72248	0.787279	32.6982	0.14859	35.0703	9.02292	32.9918	27.8423	8.99767	2.45063	14.5208	225.473	1.56738	225.322	7.1175	3.4847	116.867	970.201	65.7498	1.31531	19.6141	1.38134	58.4317	8.00738	8.25221	4.41173	0.851672	4.89172	2.54466	10.4852	0.562985	2.50629	3.23971	1.33918	0.899307	1.51321	1.99879	0.183209	24.3531	63.9892
Morocco	7997.08	1442.56	667.667	16399.1	4852.58	50857	8207.4	82.7343	1792.29	278.945	84.7102	2216.6	24.7929	1986.68	902.246	3105.57	3340.31	667.542	223.361	390.076	8713.86	95.1887	1992.12	407.985	127.748	22660.9	83749	4968.89	105.016	1463.01	163.012	11099.8	704.548	839.446	248.655	69.7495	438.959	150.85	1358.44	242.033	330.141	248.575	447.555	99.1941	143.998	294.446	18.2092	4516.32	6570.6
Tunisia	4367.74	786.35	292.691	10338.3	2503.37	12720.1	5441.78	42.1726	1188.31	202.609	51.0155	2444.53	11.997	2076.78	573.377	1872.78	1499.51	497.346	123.466	299.744	5076.5	54.8261	1468.07	185.951	93.923	12133.5	153295	4257.83	112.225	1344.21	76.1791	5179.32	587.02	603.223	275.416	58.3665	422.621	236.838	845.941	129.302	186.971	222.281	113.849	56.5828	138.628	122.983	12.5579	2424.99	5293.84
Rest of North Africa	7573.02	827.601	268.821	30149.6	2693.04	33408.1	11590.3	37.8179	4048.96	246.003	74.0317	5297.27	27.1436	1449.84	1156.58	1774.56	3225.13	819.734	279.451	318.842	54005.7	110.082	1536.26	435.831	178.801	20419.4	206201	11920.4	142.054	2061.65	99.351	19989.9	1597.41	1883.99	464.496	155.825	689.86	200.792	2195.36	97.8935	300.057	541.253	376.097	141.241	347.969	289.209	18.7408	3885.28	9770.6
Cameroon	20519.2	3550.83	1394.16	379165	22972.7	75316.6	26109	209.573	9844.27	1475.68	723.61	38521.1	299.487	54769	4615.87	9014.02	33181.9	24567.3	2006.03	8396.31	52968.1	408.332	21579.4	1356.72	688.732	38202.9	372070	15151	448.879	3032	192.917	13314.5	3840.49	2568.55	1011.84	239.735	1501.54	775.031	3273.79	821.956	1196.87	905.46	483.681	312.03	576.22	626.116	69.6677	14728.6	23553.5
Cote d'Ivoire	24701.7	3101.95	1897.15	87534.1	12619.6	70603.6	20826	257.879	12252.4	826.505	1065.3	97157.5	163.958	102880	5644.94	12620.2	14653.8	40884.6	2015.75	7187.02	290945	288.969	6254.37	1496.32	980.087	148250	1.83184e+06	21581	558.922	3250.17	226.664	241634	2667.37	4644.7	15598.5	366.05	3440.07	505.541	3999.51	860.047	842.43	1079.7	611.769	293.183	729.775	1165	93.7827	21722.5	24034.1
Ghana	54693.9	7570.64	2712.88	292870	30661.7	655759	93203.6	408.627	26763.1	1518.47	1979.45	61453	636.044	429349	14655.7	345710	84654.3	28096.5	8013.77	6817.74	894702	748.353	10549.5	3776.66	1570.06	73289.3	960940	22935.3	712.806	4587.84	352.628	20968.9	3844.74	3758.01	1529.43	474.487	2224.99	812.4	5959.89	946.913	1070.12	1263.82	601.156	314.822	802.941	680.679	156.051	15725.6	26903.9
Nigeria	57735.5	9297.58	4234.65	229337	34606.9	400402	59341.4	569.084	34795.9	2312.33	1525.09	47175	380.79	326391	15492.5	32937.6	30963.1	58261.2	7560.44	92152.8	583733	982.405	32378.1	5782.68	3319.74	1.53511e+06	1.45607e+06	146435	1247.38	7230.5	635.504	66197.5	11133	7887.07	3370.7	908.46	5822.45	1595.13	13216.9	2401.95	2258.32	4443.08	3204.27	754.433	1950.56	1524.12	307.512	32735.7	99424.6
Senegal	5113.61	897.218	831.34	36283.2	4925.09	15310.9	8219.56	59.8698	1286.6	544.659	66.1628	2031.66	18.5868	1484.01	682.206	2614.72	1933.5	1601.64	188.996	235.592	14787.4	100.047	786.348	356.019	116.287	7292.22	51141.8	11895.4	104.488	1031.37	98.8136	4034.87	611.25	5872.86	442.935	56.5681	505.142	168.198	1878.75	105.081	216.218	454.106	372.525	76.4278	149.63	146.044	16.1936	1514.02	3658.42
Rest of Western Africa	63228.8	8510.15	3088.18	816424	66377.3	509301	99666.1	594.824	32066	4985.57	1208.93	64385.2	1140.56	80806.8	10365.2	21703.9	95477.5	86747.6	3428.43	27947.3	762569	1836.83	87672.6	19153.1	1727.23	90620.5	814011	41258.6	955.607	10267	735.38	123842	9442.39	9295.37	3011.19	1018.99	5368.36	1756.92	9071.18	4869.29	1596.33	2360.51	1519.37	1026.89	1079.51	1616.52	123.081	28161.4	39418.5
Central Africa	26236.2	4284.08	1892.76	978014	15673.8	136008	35826.9	283.563	39790.4	1742.9	443.41	35503.6	184.141	11186	4884.54	6905.41	19371	7630.94	1141.01	8837.29	162432	297.854	8101.7	1433.6	709.382	45469.6	604081	24165.2	448.312	4932.58	310.346	23065.7	5172.45	3577.61	1566.46	424.094	2135.74	543.183	3863.16	514.021	1010.67	1380.89	775.263	370.789	879.783	820.468	59.7685	10807.6	16465.9
South Central Africa	62966.2	8881.13	2635.5	2.19959e+06	43694.4	255338	104534	849.365	87215.6	5618.93	1061.52	33618.5	245.134	15966.5	12848.8	15364.2	24643.2	21965.1	3293.91	4640.84	549612	1386.37	25258.7	4453.29	1566.78	143690	2.18879e+06	82180.3	1413.12	12074.2	1853.95	118773	112149	9833.8	7647.24	1734.9	8171.67	1658.92	10228.8	1281.44	3616.63	7656.11	5680.54	1660.14	7056.45	3443.04	240.666	85379.3	32224.6
Ethiopia	55431.9	11024.8	1960.24	513343	23746.7	616226	60946.2	373.717	22455.8	8538.09	634.422	18757.8	134.663	18616.5	10723.8	10973.5	18501.7	6356.35	1460.88	14691.5	78867	743.565	25089.7	1598.73	1278.85	85893.9	883948	30469.6	798.542	5964.93	461.597	25000	4538.98	4998.31	2096.93	436.839	3113.73	570.157	5945.61	508.896	1476.05	4689.33	1491.09	900.086	1444.96	1496.04	111.375	20930.7	36362.6
Kenya	27329.6	4722.51	1575.73	76409	22140.1	101518	25255.5	241.071	7059.53	1003.12	321.585	18991.5	89.6394	8164.66	9581.31	10747.7	10626.7	3617.42	704.081	1778.32	58760.9	335.682	498563	13709.3	99656.6	41018.9	286103	14711.7	383.778	8168.22	321.213	11472	3370.84	2401.74	1184.36	264.308	1440.61	459.571	4785.77	404.155	711.267	849.511	384.334	236.129	482.023	491.712	87.747	7495.94	22277.5
Madagascar	4450.89	734.786	543.102	15665.8	7407.12	35206.7	7444.02	44.9718	2061.97	409.363	112.838	3058.62	25.0443	3280.46	1228.95	25652.7	2301.11	1937.93	226.939	454.005	45565.7	97.199	7104.24	516.114	333.79	23511.6	201473	5121.91	335.247	1173.39	152.386	3546.05	779.48	582.963	219.124	53.3199	423.467	130.984	650.551	381.763	232.273	236.371	120.452	95.706	178.88	173.544	68.4511	3467.73	6801.5
Malawi	54703.5	4842.96	2513.42	41968.4	4701.58	46334.3	211907	202.923	7339.82	270.008	139.427	20081.6	59.2365	8996.93	20376.6	2557.85	4848.33	1969.68	486.426	2977.75	31296.8	84.9241	46919.4	1270.77	943.005	15007.8	326407	23937.6	342.405	6500.13	122.363	29470.4	1938.94	1881.32	449.403	139.292	772.02	239.629	1570.83	147.881	2425.39	1736.92	233.672	121.432	236.46	311.294	55.3794	5573.97	23854.1
Mauritius	0	0	0	0	0	0	0	0	0	0	0	0	0	0	0	0	0	0	0	0	0	0	0	0	0	0	0	0	0	0	0	0	0	0	0	0	0	0	0	0	0	0	0	0	0	0	0	0	0
Mozambique	26162	5029.09	1178.49	993895	43781.9	148283	36633.2	384.366	11965.3	2354.26	414.3	59073.8	218.141	9924.65	10069.4	8178.13	18828.3	15451.2	1775.88	3894.31	52658.2	299.307	77706.5	1763.2	2488.99	29522.9	308450	58843.3	340.687	3458.44	194.076	11251.6	3191.62	2272.47	882.701	290.287	1414.24	412.641	2662.8	217.905	660.655	1839.09	1932.44	3952.76	486.491	737.237	50.0001	15512.9	12507.3
Tanzania United Republic of	46478.5	8317.45	2147.9	193769	85067	274199	60616	486.286	10491.3	1934.87	619.21	55454.4	407.312	19224.6	9380.89	25562.4	42893.1	38242	2276.62	11407.3	191782	783.446	100896	3604.16	1753.62	60613.8	517582	29884.1	763.458	8292.16	697.594	26442.2	5107.51	5774.1	1732.19	427.078	3349.73	683.267	5827.14	410.475	8653.72	2186.81	1068.47	989.207	1230.64	1393.84	133.674	12328	30985.8
Uganda	62103.3	5369.81	1957.08	146154	46098.2	173290	56131.2	349.918	14877.5	1764.41	779.058	51737.4	506.192	30301.5	8188.3	15698.1	41585.4	36579.4	1613.5	54327.2	226231	1223.1	117420	3033.11	4268.61	74747.5	643516	23340.3	1143.87	5090.92	393.152	21433.7	4927.92	4025.9	2633.8	364.35	3221.89	696.006	5436.42	845.008	1209.58	1639.47	806.298	483.11	893.245	3032.42	213.709	34998.5	72279.3
Zambia	8475.08	1194.19	279.731	82938.7	4587.01	24932.9	23659.2	66.549	4817.98	348.758	141.374	6395.4	81.9732	3184.26	1386.41	3368.4	9269.32	1427.57	280.492	2127.93	11084.4	82.5004	4614.91	259.763	308.753	6863.3	69400	3903.03	206.659	979.173	68.5894	3773.79	710.105	625.714	240.341	64.483	369.756	98.6393	712.873	56.6544	188.546	230.02	99.5504	69.6089	118.814	130.135	13.405	1857.62	4920.69
Zimbabwe	35078.2	3442.63	1087.23	268283	33111.4	114895	51191	153.191	14420.9	2307.04	708.881	33469.3	844.09	13223.3	7855.61	7791.72	70926.2	5146.01	1601.08	16523.3	32047.9	515.247	5186.57	1356	916.789	22908.9	298695	14176.9	391.597	2717.04	168.357	15200.2	2694.24	19825.4	1370.51	247.452	1862.13	327.995	6592.97	168.412	525.944	1071.89	308.746	423.73	367.942	498.696	35.2029	4933.9	10571.2
Rest of Eastern Africa	37568.1	6252.1	2039.12	604505	30246.8	484858	102038	506.513	23569.5	3053.26	779.857	41273.6	182.555	18489.6	7527.66	25049.9	22254.1	10553.4	1740.09	35876	247336	816.753	185084	3180.8	2303.02	59158.1	636228	182493	938.183	8796.15	459.037	29510.5	6531.64	5601.65	8487.82	733.285	2877.2	676.328	6271.78	705.955	1247.74	2939.6	994.968	497.688	930.277	1593.8	111.508	13242.6	42312.7
Botswana	4074.99	666.926	169.654	10210.5	2901.82	9691.78	4830.21	42.8485	978.746	206.507	34.5707	1287.79	6.4819	1273.7	445.021	2008.94	1246.63	326.528	113.595	84.2359	3327	58.3506	539.035	129.124	71.5141	5415.41	35343.2	2244.46	98.4824	803.138	63.1482	2094.31	399.4	400.75	134.001	33.8587	259.579	69.728	446.215	91.7889	127.555	134.683	53.0481	47.9507	80.1042	70.9119	10.3351	940.75	3289.03
Namibia	15319.5	718.795	274.079	18222.5	3300.79	25006.3	7723.33	42.0159	3632.49	240.073	54.9638	1873.63	14.4881	2263.67	522.755	1858.57	1690.98	1891.22	127.201	144.23	4294.96	53.3912	608.126	160.617	92.7393	10165	53495.1	2945.33	166.27	780.443	58.8995	8893.76	576.924	609.845	392.945	42.6416	301.651	333.199	524.212	79.8492	122.375	143.419	64.0824	55.7274	85.7081	89.3563	11.5307	2443.66	4506.41
South Africa	222167	28835.9	6744.1	517539	158544	786333	161019	707.402	65501.8	10587.6	1256.85	112061	525.545	87630	52379.7	56444.7	72733.1	26709.1	3724.02	8694.11	233244	1424.65	32533.9	8706.59	4017.89	202601	1.40571e+06	107576	7584.84	23192	1212.76	81187.4	14859.5	33715.5	4192.71	1860.23	10652.1	5677.62	13692.7	977.667	2836.21	2948.44	1391.52	2745.34	1862.75	1623.16	192.244	31574.6	66801.7
Rest of South African Customs Union	22678.7	17011.2	311.947	5764.28	1062.36	9335.23	3551.83	13.4544	869.515	139.187	37.9532	9607.86	24.3847	840.966	415.835	900.456	2929.84	354.51	87.6683	11326.5	4281.97	28.4724	796.72	326.959	61.5651	4626.55	78824.5	2080.34	119.481	271.423	27.2426	1220.12	274.492	202.691	62.3923	16.6419	167.651	45.6952	1275.17	34.1659	74.7134	96.5208	53.7272	34.0115	58.4413	67.0755	23.9747	1189.64	1432.46
Rest of the World	0	0	0	0	0	0	0	0	0	0	0	0	0	0	0	0	0	0	0	0	0	0	0	0	0	0	0	0	0	0	0	0	0	0	0	0	0	0	0	0	0	0	0	0	0	0	0	0	0
[truncated: 80 more columns]

## Sheet: TableB5
	Australia	New Zealand	Rest of Oceania	China	Hong Kong	Japan	Korea Republic of	Mongolia	Taiwan	Rest of East Asia	Cambodia	Indonesia	Lao People's Democratic Republic	Malaysia	Philippines	Singapore	Thailand	Viet Nam	Rest of Southeast Asia	Bangladesh	India	Nepal	Pakistan	Sri Lanka	Rest of South Asia	Canada	United States of America	Mexico	Rest of North America	Argentina	Bolivia, Plurinational Republic of	Brazil	Chile	Colombia	Ecuador	Paraguay	Peru	Uruguay	Venezuela	Rest of South America	Costa Rica	Guatemala	Honduras	Nicaragua	Panama	El Salvador	Rest of Central America	Caribbean	Austria
Australia	2.26319e+08	4.92809e+06	2.46852e+06	1.10377e+07	2.37854e+06	3.01565e+07	1.77403e+07	12083.7	3.66592e+06	61739.3	280167	1.81742e+07	20132.5	4.11049e+06	1.58078e+06	2.50018e+06	1.67719e+06	2.35713e+06	944252	868130	1.55245e+06	31476.2	829259	290026	60400.5	2.14537e+06	2.1558e+07	881833	19985.2	107187	4654.65	351563	88919.9	63352.4	24010.5	11103.6	72623.6	35020.7	75043.9	4904.65	23357.7	97714.6	12478.3	7822.62	20390.1	63935.1	2361.07	471839	150964
New Zealand	455929	5.02818e+06	134592	449835	82434.9	663127	496549	421.105	197331	2801.08	1610.97	259648	501.671	219721	216535	98762	126460	108092	5920.57	12878	40711.5	710.008	39017.2	101555	3895.29	153948	1.01888e+06	300418	1795.83	3058.69	1130.11	15140.4	6181.43	3083.56	1684.98	282.587	13397.6	1144.26	176328	4643.04	959.754	16769.1	1596.41	15703.4	16999.9	9681.49	335.421	127742	10076.4
Rest of Oceania	586423	126698	1.05405e+07	1.6589e+06	59482.7	715182	210273	755.751	61627.3	3274.94	3011.7	162460	1039.29	224598	721657	223572	147246	39242.9	7042.55	45445.4	209483	602.937	28039.6	13026.6	1615.09	131435	1.77181e+06	67243	970.484	7347.97	477.465	27882.7	8121.45	7390.95	4261.35	686.428	3503.56	1090.06	6964.23	570.131	2755.24	2514.28	4875.29	738.756	1622.93	1514.59	134.635	32943.3	34383.5
China	4.89866e+06	685126	233080	5.95367e+08	5.87105e+06	3.14179e+07	1.53561e+07	105438	2.38739e+06	1.02793e+06	124479	4.08919e+06	21617.9	2.46098e+06	1.59056e+06	1.6826e+06	1.68218e+06	1.47475e+06	370508	765788	3.7829e+06	127553	1.1608e+06	331930	135311	6.8509e+06	7.0408e+07	2.75435e+06	36345.1	691328	34087.1	2.14738e+06	1.14568e+06	556261	234732	87708.4	329512	114931	517285	31572.9	126151	179618	70919.4	65410.1	80833.2	114980	7051.52	1.21494e+06	979005
Hong Kong	0	0	0	0	0	0	0	0	0	0	0	0	0	0	0	0	0	0	0	0	0	0	0	0	0	0	0	0	0	0	0	0	0	0	0	0	0	0	0	0	0	0	0	0	0	0	0	0	0
Japan	72221.6	11637.1	3513.58	449645	61677	3.25209e+07	167600	679.991	109091	2670.63	1085.49	41378.7	1005.62	37553.7	24907.5	33399.3	66917	26021.9	2520.61	4448.88	46051.9	581.237	10148.3	2567.46	1129.69	65921.3	803437	50910.7	785.128	6185.15	531.464	26698.1	7871.51	8056.11	3077.82	797.269	3553.56	570.503	8304.85	432.82	1907.06	1899.72	962.605	613.856	1858.83	1146.24	50.1976	14592.1	12943.8
Korea Republic of	11879.9	3273.67	809.777	124678	11624.8	86082.6	9.12643e+06	548.002	15558.1	506.436	448.937	8901.3	137.437	6945.7	5424.92	5671.54	7804.35	6895.21	756.581	1307.84	12460.2	103.781	1826.07	445.279	631.096	11763	135555	12213.1	2541.99	1422.75	73.2288	7264.36	2886.56	2422.26	1067.48	193.351	1088.95	174.601	3682.25	53.4982	370.853	724.345	251.213	238.817	628.458	265.95	15.6266	2977.6	2153.76
Mongolia	15118.1	2802.48	667.161	439680	16233	59344.5	25942.7	1.90749e+07	4484.78	1096.94	253.775	8218.73	41.6075	5677.74	2335.33	6770.68	5500.08	2572.44	680.624	1033.97	13090.9	533.663	2388.4	566.281	232.61	46894.4	329366	51042.5	303.47	3029.28	249.403	8751.87	2336.35	1904.24	675.215	199.986	1130.36	419.641	2081.28	131.768	558.08	679.307	325.642	186.57	377.753	411.561	40.5043	5185.91	9165.67
Taiwan	24581.7	3962.63	2091.38	210193	98333.7	267248	71359	107.843	1.21216e+07	4866.43	1046.54	15292.4	207.019	18376	38157.5	16819.6	28478.8	26995	2243.41	2082.55	13315.8	101.291	2893.71	1669.37	297.773	59431.2	358408	14558.5	195.067	1830.95	260.254	10227.5	1841.97	2154.39	868.307	372.826	1155.44	1344.58	3185.32	122.224	2564.2	1124.18	363.553	291.213	608.067	603.346	517.63	7741.43	4513.23
Rest of East Asia	59069.3	9690.04	2188.66	748126	106511	131400	67661.2	928.068	9834.4	7.48696e+06	565.941	19961.6	104.155	18979.8	7524.38	22917.2	22926.7	16699.7	1922.21	1878.76	53028.3	1038.96	7947.12	2237.27	621.438	86221.7	555339	39147	998.66	11284.9	1045.46	40944.2	5408.42	7031.71	2171.99	1939.65	4071.96	994.734	23139.5	551.497	2129.74	2230.1	1406.39	1053.84	1299.77	1364.75	158.747	15311.3	34738.8
Cambodia	106932	16652.3	4340.03	627900	198081	779157	130694	985.387	60047.4	4192.89	4.06922e+07	41660.3	1560.46	77197.3	16586.6	76443.5	182664	1.1002e+06	5708.79	3098.92	65348.4	1304.98	10931.5	3473.89	1236.14	274702	2.90633e+06	75405.4	1553.81	18025.8	1327.7	50570.2	16379.6	9858.9	3455.03	789.709	5627.72	2215.65	10007.1	784.021	4631.27	3863.21	2258.29	1144.21	2056.81	2641.82	246.976	42417.3	111454
Indonesia	2.48433e+06	504384	177119	1.16763e+07	1.17639e+06	1.15251e+07	3.18225e+06	23823.2	1.33988e+06	34748.8	187869	4.31905e+08	9967.66	4.16264e+06	1.28915e+06	2.55876e+06	1.4161e+06	1.67245e+06	963939	1.9947e+06	1.22962e+07	38138.4	2.54931e+06	1.07087e+06	106473	1.45127e+06	2.18066e+07	810256	12184.8	185301	7459.72	1.97126e+06	115276	347606	97846.6	15971.5	92278.1	16962.4	102342	9177.53	25754	24809.9	13044	13412.2	19330.2	18086.4	1511.01	363707	318580
Lao People's Democratic Republic	50778.4	8524.21	1641.96	509983	16008.8	280383	85016.5	309.586	55139.4	1605.19	4598.75	38139.4	2.52804e+07	20581.3	8750.81	15000.1	742384	789300	2151.2	1913.6	25320.1	320.911	5731.25	1642.86	859.867	49017.2	623287	15764	484.545	4265.15	302.434	12498.6	3057.81	2295.93	1391.53	309.902	1376.9	369.767	2296.28	280.59	787.852	975.915	471.61	301.316	902.793	515.307	70.9846	9211.09	17024.2
Malaysia	1.76885e+06	378363	82698.9	1.07122e+07	1.11735e+06	8.19163e+06	1.7082e+06	22898.5	1.11568e+06	28862	51617.9	1.5963e+06	8020.25	2.86905e+07	779469	2.41787e+06	1.1294e+06	1.16551e+06	604947	488346	2.92099e+06	8071.36	2.61525e+06	317347	101603	815558	9.87489e+06	401150	5575.99	102810	3860.31	450704	70954.6	56931.7	18473.4	7143.65	44286.2	10231	53113.6	10310.2	17413	16236	10930	5025.89	9125.36	14523.5	1088.38	275622	128846
Philippines	489972	120427	62010.2	3.23578e+06	706743	1.20482e+07	1.55749e+06	2612.41	452147	12917.5	13766	431997	2309.37	470756	1.50235e+08	241987	369394	365118	25986.9	25832.5	286931	2723.08	73648.8	18871.9	7025.95	617568	1.22224e+07	258436	3750.8	39806.1	2279.98	163220	45324.4	31632.2	11516	4433.71	18632.3	4757.52	35340.1	1672.63	12884.5	10139.9	5406.3	2690.51	6872.63	5980.45	461.454	148048	89977.7
Singapore	0	0	0	0	0	0	0	0	0	0	0	0	0	0	0	0	0	0	0	0	0	0	0	0	0	0	0	0	0	0	0	0	0	0	0	0	0	0	0	0	0	0	0	0	0	0	0	0	0
Thailand	2.7605e+06	528982	460788	9.20605e+06	3.73806e+06	1.3322e+07	2.25096e+06	8304.03	1.81806e+06	1.12527e+06	1.15682e+06	6.55884e+06	724044	4.31499e+06	3.40658e+06	1.86031e+06	1.55516e+08	3.11067e+06	1.21968e+06	381862	1.61438e+06	54598.3	552774	259701	91250.1	2.17992e+06	1.9925e+07	560643	9519.19	147789	7493.28	461283	124408	109324	54161.7	8366.38	124983	12791	79142.3	16896.8	33236	60348.4	18346.8	12463.5	23342.1	16818.3	1981.52	327977	382950
Viet Nam	894752	148501	80767.6	2.6132e+06	288963	3.94613e+06	1.30135e+06	8358.98	659707	26314.6	202771	3.52948e+06	22036.3	764431	3.33922e+06	276856	490667	6.66085e+07	28830.5	25999.3	306051	1994.24	248388	18405.5	6954.21	684222	9.8487e+06	286304	3990.16	29005.4	1578.04	95966.2	46650.1	27447.2	87939.8	6577.37	18488.7	9064.47	25126.7	4098.35	18454.5	8091.27	4290	8201.83	5133.76	4711.57	887.54	1.35671e+06	150864
Rest of Southeast Asia	545532	96730.2	13475.9	5.02362e+06	281859	4.66393e+06	739589	1925.01	745079	16393.4	18942	881861	7200.7	759384	68291.9	410310	1.9741e+06	497952	1.4129e+08	1.38088e+06	1.06815e+07	4917.33	473882	41583.8	10284.1	328152	3.42236e+06	125678	3270.14	39478.1	1495.23	115985	24186.4	20249.7	8610.75	2150.25	10872.6	4152.83	21862.6	1446.76	4654.43	6330.57	3292.64	1904.41	4295.39	3821.63	335.084	52854.3	103272
Bangladesh	31126.6	3811.62	2425.27	171929	47805.5	441433	170723	285.162	20957.4	1189.02	1760.73	19301.3	177.796	18586.2	5841.02	15603.1	15145.9	10408.1	3405.44	1.04678e+08	183817	835.778	137872	3398.98	12196.2	227778	1.91304e+06	50149.3	543.569	3808.46	169.726	24395.6	4328.86	2665.28	911.991	257.254	3197.74	938.36	2894.79	840.568	849.047	873.17	969.25	549.956	431.732	1100.72	88.2313	20139.9	85247.3
India	2.28893e+06	310269	89868	9.20431e+06	1.43882e+06	6.85694e+06	3.31743e+06	10386.9	1.32616e+06	83451.4	103012	3.58215e+06	12493.4	2.09126e+06	1.46627e+06	931297	1.2937e+06	4.51489e+06	185837	7.22297e+06	1.93371e+09	1.80553e+06	3.12101e+06	2.26762e+06	549185	2.57729e+06	2.87773e+07	1.01511e+06	19293.9	262498	14347.3	1.28214e+06	213207	244302	64555.7	26103	190322	41244.1	172222	19491	36862.2	79716.2	59546.6	23056.1	27518.7	35132.1	3282.22	513999	643316
Nepal	11145.5	1964.53	492.534	342433	6655.46	45402.9	13739.9	134.424	4327.87	672.568	158.891	4072.13	36.164	5168.26	2714.69	3687.56	3431.88	2883.03	1219.99	1047.43	578556	3.15593e+07	7701.98	824.577	327.857	19277.1	177787	6082.21	156.154	1833.89	123.383	6884.89	1344.18	1108.73	479.979	140.753	741.739	190.247	1423.53	90.6235	288.293	363.638	181.076	121.417	283.664	216.076	25.4773	3436.87	6073.22
Pakistan	80801.2	17865.2	2520.26	341389	121134	193807	145520	207.842	27327.9	1777.67	4959.67	164572	1060.36	110884	46589.1	23618.2	115495	43017.5	16645.9	149435	236616	621.29	7.56996e+07	92414.4	898965	111610	1.4533e+06	34433.8	438.043	9629.05	285.876	28731.6	23576.5	14217.6	2077.2	1422.21	5377.03	1229.5	11840.9	574.702	1831.76	3629.43	2050.96	4958.78	890.31	6004.98	148.91	23343.1	28523.2
Sri Lanka	77104	15565.7	4040.72	59303	32910.6	182462	50128.8	1488.34	37470.6	1891.76	534.391	52876.5	97.0613	11673.4	4423.19	34354.4	12536.9	12770.3	1320.66	38647	1.62286e+06	647.257	1.01741e+06	2.86712e+07	100831	83666.4	1.48443e+06	126239	274.847	5329.32	3284.61	18072.6	21718.3	11756.9	7753.25	473.924	10141.8	911.754	3116.7	382.314	1296.32	4199.14	1964.59	1095.73	975.518	2634.02	350.107	16698	24136.1
Rest of South Asia	22134.3	3691.03	1333.65	54567.5	17986.8	98886.9	39692.8	207.866	6108.98	848.264	1276.27	12930	924.844	8782.14	4646.86	22710.2	136527	3778.59	1683.15	53161.5	808711	569.258	276649	67331.9	4.50477e+07	32461	244662	15504.4	377.372	4358.23	361.249	15906.5	2451.1	3116.49	848.611	224.063	1686.94	314.079	3242.15	217.814	766.827	1111.32	662.268	261.89	536.183	507.419	63.9489	7564.07	13070.9
Canada	354218	83825.9	31359.2	3.64248e+06	412794	1.04807e+07	967234	2263.56	326415	46055.7	11311.3	1.8902e+06	3904.95	297536	506545	172546	300993	361774	17419	949414	949037	4489.84	1.03787e+06	674197	45509.8	8.26452e+07	4.48706e+07	5.09479e+06	23139.6	48412.7	5406.06	606751	190438	822547	398658	4493.79	606068	8560.05	1.05465e+06	31283.6	31620.1	120679	32518	18546.2	34077.8	32899	4561.89	1.14929e+06	167214
United States of America	1.18741e+06	247796	111132	1.74826e+07	1.23975e+06	2.16784e+07	6.53995e+06	12452.6	5.8009e+06	62857.1	27082	2.46042e+06	10148.3	711859	1.69254e+06	454705	1.21567e+06	792353	70896.5	432025	1.20942e+06	13154.7	632453	152199	114654	1.11836e+07	5.86084e+08	2.00209e+07	66353.6	181603	19141.1	1.11427e+06	642712	2.68683e+06	459160	25623.6	1.05361e+06	34364.4	1.28723e+06	45939	716015	1.21699e+06	632581	377425	482705	586761	35862.4	4.14114e+06	325256
Mexico	157722	21031.9	12325.1	275573	57633.7	1.1374e+06	232526	515.072	65664.4	2259.14	917.962	27530.8	228.423	23211.7	21496.8	28993.7	30468.5	22563.6	2201.36	3359.24	49018.2	487.189	8975.35	3843.55	2154.2	1.24686e+06	3.29113e+07	2.1882e+08	2903.68	37999.9	7235.83	84918.1	61472.8	160999	38745	5274.38	94600.9	6002.06	218015	3705.36	152126	295702	101970	42001.6	42577.9	546740	30313.7	453782	24056.3
Rest of North America	0	0	0	0	0	0	0	0	0	0	0	0	0	0	0	0	0	0	0	0	0	0	0	0	0	0	0	0	0	0	0	0	0	0	0	0	0	0	0	0	0	0	0	0	0	0	0	0	0
Argentina	411693	61057	14544.8	8.47284e+06	528067	1.73357e+06	993687	3972.69	238862	17334.5	11106.3	594668	3038.12	618973	485551	123922	446963	621771	26493.4	667577	1.45814e+06	2887.01	163056	19576.9	6778.17	444158	4.21621e+06	889558	3503.98	1.05519e+08	249963	8.91979e+06	3.94431e+06	796853	339095	285869	1.58761e+06	449158	1.82085e+06	12436.1	33682.1	68522.7	14797.8	9201.75	36105.1	18969.1	837.111	752479	131355
Bolivia, Plurinational Republic of	26748.3	5407.08	1030.25	170137	13178.2	173887	78917.5	173.345	13533.5	1080.13	261.588	8873.86	82.1716	15915.1	4813.01	6812.83	11376.7	7669.38	747.481	2711.12	37737.1	188.554	4142.99	942.21	375.287	67846.1	776139	89863.1	515.171	118253	5.45856e+07	202152	188329	798143	66682.9	24693.6	1.21872e+06	11855.9	1.18912e+06	405.441	13068	3315.7	1824.51	718.45	1730.33	1232.99	92.3029	44685.2	15986.5
Brazil	1.35076e+06	240788	59864.9	2.31217e+07	2.05963e+06	6.8347e+06	5.6206e+06	13402.9	951539	171881	31728.1	1.06362e+06	11196.4	999750	1.19474e+06	635718	1.79239e+06	535726	73806.9	619705	1.32001e+06	9199.67	330399	49767.5	94592.3	2.96399e+06	2.93801e+07	1.75416e+06	22820.4	4.23211e+06	530740	8.57162e+08	1.56418e+06	1.0668e+06	354407	1.10136e+06	629142	814102	6.30148e+06	58672.5	247250	197760	133357	51550.1	122846	206904	10420.1	2.57208e+06	679946
Chile	91017.3	15543.6	4099.27	519060	65013.7	1.28323e+06	330198	354.737	129583	3040.16	744.575	49189.8	203.032	17300.4	12824.9	14130.8	36436.9	37627.1	1197.95	2154.74	76176.2	243.961	9104.27	6486.33	643.587	199335	3.04191e+06	979422	992.304	117295	20233.8	165852	2.13681e+07	163943	116220	8640.27	222380	15804.4	253880	974.231	57990	45414.6	8552.19	4745.98	14220.9	19581.4	233.552	127193	14830.3
Colombia	62442.7	13461.6	4326.79	210249	27011.5	918593	144227	555.48	41275	3020.1	440.831	14423.3	129.583	12941.1	7125.85	20429.4	17643	6686.92	1080.76	2469.97	76982.7	380.674	8748.18	2219.01	1059.36	452206	5.53705e+06	208748	1281.38	21564.3	22947.5	95232.7	122305	1.35808e+08	406480	2392.45	280021	2896.3	7.26026e+06	12029	47995.1	42294.2	16273.3	3847.79	71058.2	17093.6	699.667	420989	43051
Ecuador	28994.8	21965.3	2265.45	59997.7	20047.6	323336	26354.6	509.798	30391.7	639.583	212.538	12485.3	59.4771	5671.93	4927.77	8979.24	6896.31	4289.93	415.783	2265.89	100769	162.055	1687.36	1521.88	1909.99	158533	3.73486e+06	149033	528.794	114512	6964.4	57654.8	184527	583104	2.86428e+07	2348.77	107022	7693.96	193834	989.579	12302.4	26463.8	13976.9	30564.3	11769.7	16778.2	211.285	137026	30491.9
Paraguay	16651.6	3087.66	16852.3	180717	44643.9	107705	38292.5	204.6	37381.3	1479.34	439.883	15946.7	105.172	19778.6	11133.2	7220.08	16244.7	32595.7	930.262	14885.3	46654.3	181.362	7606.38	1100.82	873.432	46496.8	407515	33272.7	327.725	267650	40618.8	835184	1.31218e+06	58895.3	16318.6	2.88392e+07	155247	60342.7	118541	580.74	1745.31	3159.84	800.072	500.488	1555.07	1609.48	76.6348	230842	14962.5
Peru	86667	14420.3	7213.23	1.17188e+06	47436.2	556403	179282	391.15	106538	5575.97	738.932	53996.2	178.9	14903.7	19349.9	16498.9	22236.7	62865.5	1429.39	3377.75	77567.1	478.638	6690.46	3043.9	825.657	254769	2.52337e+06	183491	1579.74	45421.8	109956	162798	170501	171103	204292	1513.8	6.86999e+07	10631.3	357501	8716.04	9630.82	20190.5	14730.5	4837.79	17739.8	6721.01	6525.43	546324	28712
Uruguay	6611.65	856.956	6561.29	97932.1	11915.6	32861.8	40764.5	50.7944	3483.66	427.643	133.606	1876.66	23.2694	14744	11566.1	4741.08	6992.61	7434.89	306.368	5997.72	5615.89	60.53	16890.7	196.871	207.637	101308	564525	145771	110.913	31391.2	785.195	318376	59970.4	2327.23	1408.57	6437.45	31410	1.67917e+06	78169.5	372.701	1301.65	1144.06	423.744	1444.9	682.56	6535.17	188.39	67610.4	3889.49
Venezuela	7465.22	1308.72	418.879	59085.8	8769.25	92140.6	11865.7	69.7562	10399.5	535.679	101.327	2904.42	20.3082	2495.99	1360.48	3056.65	2863.29	1195.35	338.106	364.036	11248.6	109.356	1111.27	418.538	322.748	28655.5	597606	55124.8	252.485	2672.79	2442.91	14760.2	9242.23	132854	33574.5	1542.95	1757.49	3269.02	7.52404e+07	1233.83	9177.07	17196	3381.74	2603.96	7211.62	4116.02	92.0103	103190	5525.19
Rest of South America	11407.5	3746.64	1522.91	162139	19531.6	59154.8	15034.8	85.8859	36796.9	781.416	185.031	4015.55	38.8906	3706.11	2348.26	4100.55	5610.4	2973.16	315.565	871.862	135115	125.024	1949.36	472.416	345.255	48257.7	413787	11885.3	447.902	1697.26	149.76	36738.4	1493.18	2149.1	662.393	165.096	857.423	388.906	5160.21	3.79971e+06	660.813	1167.15	737.922	192.84	1170.59	546.173	2898.65	1.27607e+06	9622.71
Costa Rica	21078	3702.66	1374.89	74562.4	17654.5	135940	27131.2	143.274	11933	758.874	392.304	14006.5	86.15	6789.1	2643.93	7574.74	9662.17	20728.9	3324.2	1010.7	262887	253.979	3005.8	832.667	402.182	143094	2.00743e+06	208967	450.162	3416.79	424.634	18129.4	8522.36	26652.9	6389.93	235.911	7675.03	423.754	7827.76	4129.88	1.18919e+07	231113	127857	121502	82189.2	202060	1120.54	75081.5	18470.6
Guatemala	32578.4	6834.19	2018.08	125355	21552.1	558497	140819	258.938	48086.7	1214.44	357.677	56876	70.0116	26385.8	5334.4	24928.8	8992.25	4334.95	788.822	19178.1	52694.5	2125.03	20880.9	1024.81	1979.96	381497	3.21475e+06	227763	583.142	3991.03	646.556	18016.5	4753.17	9755.09	2871.83	320.432	20398.9	768.701	72017	1673.28	72713.2	2.17887e+07	208895	82981.5	33974.2	361666	13205.2	189312	25226.9
Honduras	32874.4	2708.38	1358.59	35499.9	10728.8	108380	35749.8	150.328	7071.14	41984.2	161.735	5265.01	45.3056	4118.56	2392.68	6283.32	4365.16	2414.73	371.368	488.996	11099.4	174.328	1617.21	478.821	350.837	104146	2.77581e+06	146520	393.173	3671.28	268.031	10171.6	2405.68	4118.55	2681.25	235.592	1797.88	338.226	4929.55	611.801	60825.2	180289	2.09415e+07	108521	24982.8	366184	2900.97	360163	22411.9
Nicaragua	76381.6	6380.71	1703.71	48270.9	12989.3	255444	22583.8	194.062	38980.7	747.463	220.217	6061.84	63.9176	4728.43	3105.41	5816.03	5652.65	3524.18	424.42	686.854	12964.9	158.042	1968.29	669.755	469.399	253647	3.089e+06	874747	426.71	2639.89	454.527	13138.9	5989.42	29194.7	3020.95	281.712	8049.9	374.363	40603.9	597.139	284024	662419	1.26346e+06	1.64243e+07	29293.6	1.61585e+06	1186.11	151512	20595.5
Panama	12721.1	2116.82	946.044	44821.4	34152.4	52992.2	19044.1	121.484	100370	709.361	157.596	5711.25	32.5465	4435.78	1817.09	13396.5	5053.08	3111.36	467.024	684.453	44551.5	191.963	1522.71	486.267	189.585	36019.4	1.58224e+06	51681.9	289.154	2494.33	4315.74	10050.9	9045.92	64802.4	4821.83	159.895	3600.48	1531.39	10165.4	2463.36	140593	280033	331138	38111.4	1.26528e+07	39850	841.936	202916	7685.51
El Salvador	6844.08	1047.04	500.959	14742.3	4806.75	137263	7821.46	70.7402	4016.71	244.226	102.183	1984.05	23.2534	1520.58	1055.72	2328.81	2054.09	1638.7	140.286	245.153	27107.7	63.3495	1232.74	229.368	197.657	48534.7	1.00243e+06	23598	143.276	920.617	102.708	6233.54	2435.29	1755.68	495.161	86.9012	5473.45	127.519	2033.92	208.469	26944.7	151310	90078.3	55245.5	11424	7.13444e+06	1865.78	25212.8	11640.5
Rest of Central America	4124.28	534.396	181.948	6277.48	1942.38	12640.6	3959.03	29.7874	721.022	145.317	172.617	1124.23	93.5028	1343.15	478.763	1302.06	22155.2	2586.61	662.861	199.525	2741.46	49.4649	462.978	141.643	43.5708	43212.1	245606	11369.5	62.974	543.643	53.8542	2304.73	297.937	370.44	137.479	33.133	222.2	445.485	657.567	2625.63	1789.97	884.47	152.623	67.8219	129.618	854.934	903390	65118.6	1473.43
Caribbean	76209.3	21449.7	4263.12	927598	55389.1	867947	157324	733.204	80389	7556.36	946.293	51813.9	228.334	26924.9	26424.5	26130.2	31575.8	15906.5	2438.71	5205.86	61439.1	839.151	10782.5	3249.66	1672.06	428117	3.48378e+06	329248	3500.17	13178.6	2065.96	56675.7	15207.2	47003.4	11914	1715.33	12452.6	2794.93	32367.4	48935.9	54493.6	19950.5	42046.4	12645	21563.1	11212.1	3904.25	7.73425e+07	40732.7
Austria	22234.3	3841.17	898.864	40447.8	5253.81	85481.4	18485.6	277.061	6390.35	983.449	187.47	6676.04	46.2001	5039.85	2538.97	4799.78	7371.81	2686.01	445.221	592.298	15265.7	157.948	3592.83	2283.9	798.863	22995.8	199299	11433.9	606.811	3243.79	310.275	11739.4	3790.33	3184.92	904.083	313.416	1760.92	355.67	3950.99	306.158	580.599	597.636	313.402	159.22	474.413	420.377	724.558	6713.49	5.11815e+06
Belgium	12897.6	2298.49	1219.93	58898.9	8259.43	43901.9	14502.5	110.805	6325.6	676.101	259.197	9305.38	98.984	4828.07	4920.41	5366.56	7112.24	3214.2	380.838	792.877	30896.3	131.122	2020.33	1793.87	378.859	17896.3	142721	10381.6	311.399	2384.86	153.803	11685.9	2281.92	2213.97	742.148	113.009	1202.83	283.832	3089.09	880.764	489.316	532.562	247.929	152.48	369.119	281.335	47.2739	11146.1	34145.5
Cyprus	1356.29	246.603	70.7024	2063.99	696.774	1615.17	616.503	20.7799	145.977	183.504	28.6136	705.692	1.70032	512.172	167.708	417.289	994.662	287.855	55.7108	51.3028	556.461	21.8229	151.04	59.9702	35.5167	787.806	4513.1	296.126	23.9031	253.11	22.7362	565.163	174.233	180.895	115.909	10.7431	81.402	16.9047	136.678	9.05895	63.5151	41.2083	16.8418	13.1099	35.4879	23.3343	3.51046	229.557	2534.51
Czech Republic	22152.3	3557.31	1049.39	47153.6	6514.94	59798.4	14701.7	604.983	6944.79	834.162	254.861	18459.7	93.2158	8815.68	3164.27	4929.82	19402.9	4320.59	498.753	1888.01	23934.8	195.726	3274.57	713.34	689.366	22446.7	196499	10070.6	752.935	3557.09	252.185	11415.5	2495.17	4394.47	763.368	197.78	1358.98	374.086	2497.56	343.298	564.578	570.414	286.203	153.634	374.221	755.093	75.9731	6867.4	538131
Denmark	45887.9	4299.32	2359.57	125405	68719.1	222471	35843.1	170.004	16302	1476.74	379.52	16021.8	62.2855	13796.4	8535.05	11347.9	12457.8	7066.29	574.372	10623.9	16980.4	257.166	3245.71	866.71	814.232	28878.7	224614	15199.4	20922.5	3637.13	207.814	14323.3	4178.91	1837.72	1034.06	204.532	1636.23	1115.85	5058.92	834.321	754.82	1071.69	1101.62	146.556	1690.83	2989.06	667.601	43648.7	38608.1
Estonia	7708	1341.75	499.086	28947.9	3101.52	52094.8	9570.09	321.58	4226.33	525.146	100.517	3553.87	27.7268	2680.07	997.055	1794.03	4660.79	3371.26	217.808	355.044	10359.7	88.7186	1413.4	650.594	219.736	10024.6	82083.1	3262.94	486.976	1449.58	114.189	5729.37	1167.97	947.547	406.026	77.5701	660.674	185.764	1071.35	106.136	344.819	372.084	131.171	96.0158	176.51	224.707	38.3352	2709.59	13884.4
Finland	43996.8	7631.99	1641.67	238802	55218.3	277119	59522.8	389.952	14769.5	2717.59	426.622	15977	88.9696	17659.3	9151.47	12021.5	20298	9572.79	821.362	2049.79	43350.4	260.292	5414.75	1237.01	556.67	40788.9	387953	21237.2	967.609	9127.77	377.212	30827.5	8186.53	5978.11	2281.52	423.445	4462.97	1340.15	4764.29	455.807	1322.9	957.998	420.167	329.019	865.49	839.225	58.4217	8345.04	52997.7
France	121383	25079.6	61694.5	501622	68231.6	434407	149789	1048.73	69648.9	6918.57	3739.72	59063.1	836.465	53113.9	35441.9	67444.8	63704.6	33443.2	3352.69	11080.4	140465	1106.35	48973.6	5813.31	4907.11	193309	1.44795e+06	88423.5	5431.59	31684.1	1320.2	112761	30250.8	19181.9	6183.71	1304.14	10200.3	3213.47	27696.4	2178.82	4172.99	4171.62	1785.32	897.836	3319.68	3116.25	359.329	48965.7	250977
Germany	111765	21993	6162.78	459287	61246.3	402630	154741	2174.54	56082.7	4344.35	1221.11	48432.8	439.152	43157.8	24135.7	34766.7	51602.5	22670	2754.37	5726.94	137888	1013.53	19615.1	5829	7712.08	135184	1.32621e+06	108090	5966.29	20696.6	1515.5	97917.7	18674.9	16272.6	4978.72	1278.23	10382.2	2274.48	17412.9	3139.19	3060.6	3769.45	1948.39	970.21	2910.44	2779.46	426.781	43402.3	1.34308e+06
Greece	36412	3738.45	674.211	24472.7	4609.62	32105.9	16654.4	167.111	4465.83	677.803	217.382	14043.8	43.3407	4589.54	2702.93	3753.56	7440.82	1881.72	502.25	742.869	12431.9	217.66	12848.9	1054.54	431.55	33200.5	220715	9244.51	334.908	2825.97	233.593	11542.8	1900.58	1922.03	861.905	241.73	1096.03	532.461	2028.53	151.308	613.438	789.481	235.965	195.288	448.013	322.404	44.7274	4658.45	56188.2
Hungary	23937.3	4316.73	1590.04	62895.7	9113.74	92338	30086.2	701.065	8980.98	1678.76	319.585	9343.56	55.7053	9512.34	3023.9	6395.45	11334.7	5225.56	698.746	1540.71	69155.4	312.044	8060.1	878.661	875.294	32264.8	246411	13290.2	809.196	4560.64	383.826	19698.5	4090.78	3030.16	1399.39	233.786	1672.71	510.076	3714.04	596.771	797.288	782.398	378.236	190.242	555.815	461.591	92.4448	7619.65	717529
Ireland	38955.4	7460.57	1539.49	87594.6	14375.8	96058.1	22601.1	108.398	11124.6	2285.43	412.021	26364	290.079	16889.1	19940.7	14692.7	22594.5	14121.5	1149.45	1036.99	22545.2	224.26	4379.97	1801.57	1324.1	44228.1	538630	49506.6	798.368	3805.18	284.26	21338.2	3819.13	4418.68	1573.93	240.75	9082.9	506.76	7393.9	692.832	1455.97	1303.37	431.204	769.458	1157.73	712.255	100.604	26361.8	23968.8
Italy	123265	18053.4	4174.4	146886	30491.8	262568	70043.4	623.152	32509.4	2921.22	886.856	21598.3	146.208	17567.4	8527.63	19056.3	25392.6	10397.2	1966.75	3273.31	61899.7	529.751	12562.8	12407.2	2369.59	164484	1.23703e+06	56894.2	4573.51	14315.5	829.121	60420.4	10615.2	10109.2	4753.94	731.972	5332.28	1920.37	19988	1453.25	3587.49	3054.3	1687	553.885	1891.51	1749.53	206.687	33467.1	375684
Latvia	8570.11	1650.15	539.349	22908.8	3485.04	54960.4	13725.8	349.686	3067.36	540.833	105.619	3400.51	34.9197	2875.42	1223.88	2182.88	3989.68	2199.01	205.406	402.527	10413.8	80.2219	1512.03	394.349	287.082	9195.95	91553.9	4259.84	620.397	1518.95	115.328	6197.8	1225.1	1214	623.224	86.4148	1041.21	205.769	1070.86	139.261	351.735	595.088	135.16	154.247	222.518	276.763	47.4925	2695.71	18416.3
Lithuania	7204.96	1271.8	424.624	19868.4	3955.42	28653.1	6892.75	248.225	3228.39	367.383	88.4002	2860.82	24.7487	3147.77	1932.12	2370.62	4073.76	1309.67	197.4	347.495	6666.75	88.6174	2323.42	340.36	388.793	8795.27	84751	3754.87	507.935	1740.34	110.462	4942.02	1220.78	914.217	348.466	82.6194	746.676	304.427	1248.13	164.194	589.964	297.841	129.152	96.379	191.546	198.813	94.9121	2853.08	25155.1
Luxembourg	517.319	159.454	93.7089	1925.74	298.607	1580.23	610.992	9.55713	188.934	80.1699	15.7616	420.838	2.66666	337.694	157.876	266.862	506.341	155.535	27.4471	30.1569	1123.64	11.0372	125.341	39.8746	17.5096	871.181	8024.75	435.473	24.5632	174.404	13.0365	525.634	160.883	120.408	59.5077	8.18206	63.9079	17.0489	144.998	30.6381	33.3147	28.3687	13.8375	8.45464	39.8702	32.1047	3.00366	261.24	1613.77
Malta	0	0	0	0	0	0	0	0	0	0	0	0	0	0	0	0	0	0	0	0	0	0	0	0	0	0	0	0	0	0	0	0	0	0	0	0	0	0	0	0	0	0	0	0	0	0	0	0	0
Netherlands	12165.1	2455.08	748.539	35222.3	17886.7	50468.3	19368.8	158.652	8068.4	691.152	156.844	16525.1	44.5351	6699.64	5286.28	9772.24	8735.56	5118.85	394.16	697.134	14142.1	190.396	2249.7	879.184	1476.07	16649.6	164098	15758.2	445.217	2021.89	125.479	12095.1	2209.1	2366.61	901.509	128.999	939.794	321.495	4153.55	2257.21	1115.12	1036.74	681.856	187.59	666.729	450.317	484.118	17085	42122.3
Poland	40113.8	7765.15	3041.12	114586	19249.8	121858	57712.5	4569.95	18725.7	2419.06	978.181	17822.1	320.395	23800	6926.55	12090.8	21606.3	18321	1287.69	2126.75	37742.1	490.452	8083	2280.73	1544.29	75165.9	521011	52706.2	2350.36	8947.45	631.362	32441.7	6128.94	5547.42	1810.84	458.85	5051.51	1032.82	9675.18	1094.04	1564.43	1528.16	693.429	548.304	1045.42	987.741	551.099	28805.7	284997
Portugal	27367.5	4535.18	1468.87	56209.1	7000.75	51563.9	21569.5	161.335	6749.96	4453.19	211.112	7176.8	52.5989	7543.59	2718.97	5765.51	8436.76	2411.09	563.852	1185.81	14906.3	224.765	2825.22	606.764	325.011	41152.8	307817	21281	529.683	15668.1	508.046	201096	16537.9	3274.96	1488.19	601.308	2047.58	916.625	14828.5	707.052	983.104	1669.13	1069.99	253.933	977.054	726.929	50.1254	11402.2	29797.9
Slovakia	6210.76	1249.97	434.926	22521.5	1831.63	16033.4	5865.56	207.03	2604.49	403.444	91.1853	2585.64	19.2527	2692.84	931.972	1569.79	3047.88	1134.81	187.544	394.743	5615.96	72.8007	1102.56	246.129	385.992	13084.8	81503.2	3519.06	260.99	1409.8	99.9222	4588.63	1014.57	983.752	339.224	187.591	494.919	146.356	1100.14	144.389	235.109	222.837	111.574	62.4125	146.355	162.265	26.4005	2602.21	261204
Slovenia	2186.15	463.607	153.85	4628.81	1006.78	4706.16	1662.47	55.4473	707.268	304.584	73.0611	906.317	6.00835	841.723	275.558	744.211	1099.51	415.757	71.433	81.734	2195.08	32.1	651.971	100.033	58.6794	2671.71	22853.2	1439.06	139.069	535.076	46.7311	1300.13	319.61	388.797	116.397	26.4178	254.28	63.4922	427.509	35.9224	83.4523	88.8081	39.766	30.4651	57.1346	66.8934	25.5607	722.182	77731.5
Spain	312853	38402	12115.9	255230	69620.9	425992	209439	1396.8	46111.7	5766.98	1453.45	41225.2	406.276	43833.5	32786	34232.7	51368.8	18018.6	3431.37	5787.12	93337.4	1681.57	26781.6	5036.2	3496.69	174725	1.60998e+06	253113	2886.92	37128.7	3522.63	192865	32306.2	47399.6	28161.9	2921.66	17032	8990.83	73908.5	5745.11	13827.1	12635.1	4857.81	2700.78	11461.9	7539.46	410.605	129532	301821
Sweden	48211.7	8675.52	2740.49	156245	14800.5	187536	38589.6	295.255	16182	3059.14	565.293	29405.6	155.875	16082.5	6195.37	17885.6	28341	6803.29	1059.58	2678.59	76361.4	349.417	9349.74	2793.27	1017.18	53259.4	518622	26833.6	2417.47	8322.09	904.57	36046.9	8961.64	6264.12	2170.37	651.429	3586.79	1377.85	7294.08	715.467	1493.48	2193.98	1036.81	643.394	1047.06	1468.57	93.2247	14101.6	74543.6
United Kingdom	100593	16135.4	3552.35	106601	84035.2	153292	48628.2	343.774	25316.1	2467.96	447.15	24066.2	168.036	21107.3	11335.6	23543.6	26702.3	13936.5	2959.35	6375.74	57504.6	533.48	11575.7	4097.56	2877.46	85256.7	975792	45297.4	1889.66	7435.68	711.562	31661.6	5970.71	6708.85	2672.44	1005.89	8101.52	2218.18	19793.9	3149.91	1665.91	1763.21	765.514	437.721	1426.11	974.276	715.235	40479.7	44366.3
Switzerland	11998.9	1727.81	573.782	31142.6	7429.75	34848.5	10387	66.3949	5354.97	1222.46	124.253	4857.01	36.736	3759.67	3720.78	5354.23	6796.32	3775.01	262.696	719.873	29328.7	141.296	2502.26	684.67	540.556	18057.3	157675	8612.87	245.551	2179.71	144.093	10288.9	1588.43	1947.66	606.2	128.117	1180.32	305.402	2230.9	155.905	394.733	610.682	218.482	333.163	265.076	221.017	36.4942	5227.25	52929.5
Norway	17939.2	1660.72	721.002	34287.9	4562.72	49203.3	13356.5	69.3672	6300.5	589.277	93.7537	3372.29	39.601	3053.19	1427.26	3688.35	6415.61	1954.94	266.245	1344.3	9826.22	76.1222	1217.6	423.152	252.859	24784.6	165159	6071.53	369.46	1167.08	121.695	25403.2	2223.27	859.792	308.47	84.2597	516.597	169.689	1502.18	156.715	262.024	357.715	162.286	71.4756	294.171	167.708	22.4909	9876.75	7190.84
Rest of EFTA	3109.46	1426.05	140.519	15980.7	1874.38	30489.7	8940.38	22.7181	1346.16	173.813	28.8912	921.866	7.55107	891.455	406.196	1084.84	1708.77	1251.33	57.9845	138.71	2881	26.7116	382.997	109.692	37.6365	6226.21	76472.2	1825.87	582.923	322.565	30.8491	4707.44	407.257	558.719	118.019	36.2637	159.252	47.2102	308.489	46.2605	75.8104	90.5542	47.1844	33.1977	64.4208	52.5944	7.96149	1150.08	3430.02
Albania	5597.52	965.559	314.44	13502.3	3632.57	13516.4	7463.67	62.7197	905.613	317.09	57.403	2185.81	7.85332	2516.79	696.642	2764.55	2282.43	600.762	201.236	149.907	4639.14	95.9373	842.142	255.142	172.178	9863.72	52472.4	3340.2	134.343	1293.39	105.047	3744.78	547.601	679.98	236.049	51.5769	415.341	197.888	820.434	51.4314	210.64	220.045	236.574	69.9206	132.982	116.827	15.1939	1394.18	5987.67
Bulgaria	20237.5	4023.52	1180.56	34351.8	6480.64	32629.3	15325.3	464.704	5929.02	1055.87	464.05	21337.5	51.1108	8256.92	4516.1	4771.27	8658.86	7381.29	606.037	1278.83	20213.6	283.371	78992.6	3609.77	3468.64	20500	229480	37778.9	501.26	4185.68	334.077	12427.9	2431.55	2666.7	921.172	195.387	1788.76	512.337	3147.47	304.593	773.564	974.046	493.273	311.715	669.05	536.507	101.187	10145	59699.9
Belarus	7456.13	1529.35	523.108	58401.2	5205.24	90174.1	11448.6	928.078	5078.22	537.611	152.629	5277.77	30.6744	3758.69	8132.51	5790.46	4106.44	3455.41	1046.68	4488.34	16323.9	171.059	7862.04	1403.98	1473.82	13066.2	105224	5007.91	347.777	2261.72	156.616	32148	1186.55	2437.25	927.778	166.271	892.417	308.389	5281.5	101.438	348.79	303.475	158.198	186.234	221.546	237.576	136.365	6135.41	12963
Croatia	9543.22	1916.8	528.546	10152.7	4497.31	20568	5239.03	136.193	1485.41	553.097	119.108	4056.7	19.1825	3834.16	1359.5	3497.18	3875.21	1279.1	369.645	299.389	3861.96	192.853	1626.49	401.929	290.577	9911.25	61803.6	4219.36	1943.7	2451.12	227.728	5572.56	1178.37	1367.82	503.208	98.2441	861.242	171.043	1509.36	107.95	438.652	450.731	190.414	125.105	260.299	254.397	41.8741	2504.45	87542.4
Romania	12619.1	2220	1179.86	42676.8	5831.43	78317.8	12977.3	200.054	6790.15	829.968	202.447	5531.5	42.8233	6744.13	1954.82	3494.87	6653.71	4493.37	448.86	58558.4	78625.5	206.059	75708.1	944.968	2830.27	21348.7	167634	7549.01	489.071	2906.34	206.589	9562.3	1777.42	3119.97	739.6	134.524	1062.05	308.066	2336.93	408.933	488.205	635.011	242.336	130.817	341.376	304.742	39.1336	6551.47	112475
Russian Federation	198663	32116.7	10617.2	6.64937e+06	154011	2.9804e+06	955857	411121	149392	26199.8	6138.88	257734	1153.92	153601	39451.5	70529.7	125765	71458.6	14285.4	944443	2.39405e+06	4561.53	309129	18126.6	62421.6	347969	3.80792e+06	141995	5885.83	48774.1	2709.81	211575	30376.4	29519	11597.8	3236.47	25229.8	8425.66	40747	2229.19	7021.09	9422.78	5236.96	2462.89	6713.15	7395.83	2306.41	121021	297428
Ukraine	51855.1	9011.22	3159.29	211610	43267.6	195082	79705.7	27357.1	33941.9	4442.68	1044.52	68095.5	168.572	19156.8	11207.6	22953.5	25643.5	15211	2535.43	389875	215142	6523.01	561049	10648.9	23789.5	83760.7	703646	263297	1255.71	11718.6	873.526	64199.8	6801.47	6937.2	3031.14	657.915	5030.97	1500.66	10039.3	1509.3	2914.73	2559.37	1369.15	902.329	1544.54	2091.85	411.5	55423	237304
Rest of Eastern Europe	3597.91	494.839	154.572	9569.14	1633.03	11059.6	4423.66	611.093	1108.07	152.733	39.3596	1164.27	9.59514	890.394	411.333	1057.37	1391.84	504.062	94.3615	314.569	4330.07	43.7455	29119.7	129.702	1406.92	5232.71	38118.2	1654.57	111.325	514.214	43.0512	1993.02	325.955	332.454	117.311	28.7083	199.157	62.0275	419.834	87.8316	101.483	102.144	53.4752	34.3529	77.9517	68.4512	12.6412	1005.37	45904.4
Rest of Europe	16546.2	2208.02	1243.59	37811.3	6961.94	54490	17358	224.131	5148.07	668.178	196.55	5005.1	94.385	4894.83	1990.05	4681.34	5868.84	2163.46	453.21	1121.63	14235.9	148.524	2326.57	608.815	477.157	24394.1	185347	8273.89	1260.22	2812.34	188.619	14345.1	1662.86	1777.56	586.23	146.359	1047.56	314.853	2434.62	358.499	509.154	459.811	477.406	112.424	290.856	320.755	60.7252	6475.43	163184
Kazakhstan	12144.9	2000.67	645.202	204750	8155.53	44429.6	20907.2	22765	6898.28	959.269	214.094	7299.7	50.8369	4014.65	2127.12	5656.86	7047.59	4436.43	595.5	23746.5	68785	268.376	41328.1	1577.48	39556.4	17406.8	166358	9181.51	1333.36	5480.15	219.511	21508.4	1838.04	1694.73	629.476	194.424	1098.26	398.359	1901.79	326.089	565.568	1483.21	366.679	176.013	602.471	389.028	105.909	9882.51	15164
Kyrgyzstan	7151.64	1239.2	314.801	100009	5878.81	20592	35460.3	2479.1	1553.47	482.119	84.7349	2790.6	16.9706	2973.16	933.379	4265.31	3272.79	1609.02	280.446	510.852	10734.4	134.866	1120.49	227.08	5506.09	10372.6	64440.2	4368.05	128.629	1403.99	128.118	4748.12	928.409	863.019	377.036	76.7545	498.987	171.13	941.077	49.5877	257.965	255.978	117.565	82.0615	166.092	162.617	19.5697	1655.08	5307.76
Rest of Former Soviet Union	49521.5	7126.91	2737.05	865665	40118.4	229113	119655	1233.03	22409.1	3307.41	840.918	55654.2	327.094	15450.8	9163.11	21906.2	26121.6	20858.3	2255.21	686349	101039	992.728	77637.2	3283.14	6122.77	143536	1.24283e+06	50597.2	871.181	10333.3	523.225	72968.3	11112.7	7726.22	2527.11	706.949	5641.05	1619.47	8775.99	498.852	1888.29	3006.66	1104.64	1290.94	927.045	1920.37	144.42	21903.9	95028.1
Armenia	1343.13	243.471	62.3692	5184.07	1046.84	3031.89	1674.29	18.6744	508.121	71.6852	18.3695	492.274	3.16261	445.566	154.182	584.077	730.35	245.471	43.5291	47.4646	2053	20.5056	266.649	60.6123	44.137	2855.37	20628.5	896.727	34.8524	266.788	23.8366	1027.07	145.927	354.435	53.5857	13.7407	99.4284	25.1347	198.91	15.3321	53.6342	51.0634	406.779	14.5004	34.5705	32.224	105.916	1494.02	1388.76
Azerbaijan	3440.37	678.84	203.379	11334.2	2024.93	14131.5	9889.29	199.156	2590.8	187.643	76.4498	3381.23	13.5547	1004.15	576.039	1519.6	2232.99	650.34	138.111	217.643	7072.28	76.7262	1415.56	245.521	1693.27	8917.75	113435	4565.14	116.919	781.685	73.8648	9348.1	761.847	567.411	275.796	91.4895	391.915	109.578	604.307	134.344	223.159	293.713	213.796	79.9166	204.355	165.509	16.9946	2092.93	5208.66
Georgia	3343.22	354.855	124.282	10413.6	1398.07	7938.89	3700.65	755.201	1161.61	312.186	37.0539	1044.29	12.3767	1352.62	332.249	929.469	1727.79	942.296	95.0149	1975.96	6119.55	36.4129	729.891	112.345	436.219	12308.7	74217	5548.58	68.4377	512.288	64.2058	5330.98	361.762	611.578	218.223	40.8479	592.284	53.1231	491.979	34.1493	99.4159	138.219	91.5728	36.6615	74.4464	81.3259	412.211	1810.44	4138.56
Bahrain	0	0	0	0	0	0	0	0	0	0	0	0	0	0	0	0	0	0	0	0	0	0	0	0	0	0	0	0	0	0	0	0	0	0	0	0	0	0	0	0	0	0	0	0	0	0	0	0	0
Iran Islamic Republic of	45536	6606	1682.14	252032	136268	275451	72622.1	329.244	67624.8	1483.14	887.723	20188.9	209.261	17246.4	13389.7	13187.1	17628.3	44274.7	1593.49	131417	179417	509.181	194088	3630.45	227261	79228.8	565416	33713.6	405.605	14858.5	619.195	43064	5341.44	26345.3	1716.9	494.265	4740.38	977.622	8210.24	361.118	954.578	1551.66	1779.03	303.183	853.038	897.548	168.233	15760.2	24126.6
Israel	5659.36	734.716	203.161	17853.4	2936.89	17709.3	6186.32	47.9044	3541.35	254.152	48.6986	1289.03	16.8203	1059.05	690.013	2206.86	2797.85	786.883	116.352	140.48	11491	200.634	449.451	375.876	78.2927	9899.7	127926	4356.22	65.3934	1150.08	80.3492	6507.63	716.335	1425.61	1150.82	80.7827	2255.08	137.45	839.444	71.0692	272.311	282.792	827.319	74.5662	124.636	118.903	12.274	2742.54	6115.95
Kuwait	27.1216	5.50341	1.8386	63.6174	22.5382	74.7153	46.1016	2.66058	24.8112	2.74768	0.773574	24.5756	0.10813	12.7426	4.70683	13.7142	13.1265	8.31719	1.64571	13.9849	73.2341	0.407997	55.374	5.15548	12.1838	43.577	297.419	10.4303	0.680647	7.17824	0.482639	12.9035	3.79694	4.48198	0.847152	0.371778	2.65548	0.515392	5.27258	0.378292	1.53017	0.98456	0.903337	0.249473	1.16145	0.780651	0.0709481	10.2565	24.8835
Oman	833.267	173.081	65.4181	5767.85	2193.36	6196.63	3782.24	6.69055	532.695	155.739	33.6413	865.614	5.42381	1678.69	213.039	972.002	1247.75	666.865	48.082	272.597	6325.47	18.8124	1309.15	220.046	3951.91	1166.99	7730.39	546.861	16.1339	151.809	12.289	729.475	122.594	133.391	87.5454	12.0088	53.9705	11.4335	96.6408	9.05884	40.0576	26.5301	12.8314	7.94418	24.162	16.5039	1.79479	215.175	2056.47
Qatar	6.88155	1.39114	0.295481	22.006	1.78911	47.5954	14.3546	0.0264235	3.28607	0.196661	0.167766	4.28546	0.0377813	1.72541	1.85638	1.45306	3.7936	1.30454	0.273928	0.874278	15.2227	0.104824	2.26085	0.462851	0.136655	7.5969	85.3222	6.05448	0.0670361	1.1919	0.0859687	8.31749	0.68607	1.21095	0.280331	0.0953007	0.654035	0.12906	1.28709	0.0254558	0.160617	0.212232	0.0889543	0.0437322	0.127867	0.134375	0.00853938	1.3699	2.13218
Saudi Arabia	1212.32	213.883	71.6136	6065.48	1071.53	5880.93	3997.43	11.1195	858.832	265.445	36.5354	939.987	3.88686	1666.76	319.03	1241.58	1066.23	368.624	625.614	476.323	3096.5	22.1592	1715.43	415.813	532.441	1871.53	10744.7	735.676	20.1523	218.664	16.9176	899.816	159.64	156.663	107.564	12.0164	70.0282	16.2964	125.485	8.56704	50.1534	38.5708	18.9566	10.5249	30.095	23.622	2.38825	324.371	880.627
Turkey	73770.2	14198	2841.23	88287.3	30369.1	183505	74017.9	2371.9	19692.3	1751	1632.9	165753	118.476	24345	30946.9	18982.4	16158.1	19606.5	1627.86	18983.6	234566	954.512	19976.1	16903.8	10743.6	78731.3	1.17081e+06	34571	985.567	11587.8	704.231	56975.8	6449.49	9368.23	3126.45	509.334	4441.52	1864.01	8492.68	1118.71	2854.24	2047.75	1385.6	498.781	1414.22	1063.51	132.195	28748.6	126660
United Arab Emirates	151.949	23.297	5.62783	392.494	174.557	684.681	172.582	0.706159	230.535	4.16415	2.51669	256.212	0.870208	100.645	69.9417	42.3606	74.5268	145.543	10.7411	175.504	557.353	1.3431	457.7	680.796	1991.58	161.607	2347.57	107.577	1.15914	18.6323	1.38608	161.249	12.06	24.4263	4.90579	1.34838	10.4975	2.06939	21.4961	0.716408	12.2973	4.25179	2.37368	0.808876	2.23932	2.44793	0.162678	41.4955	59.5074
Rest of Western Asia	109096	16364	5235.07	428305	91845.1	442542	300648	1108.71	63065.6	106681	3639.53	58341.7	570.377	51467.1	21076.3	53954.1	91400.8	39193.7	4912.17	31468.5	829485	4688.9	61545.4	18324.9	6654.52	216935	2.10797e+06	115180	2373.01	21946.9	3413.09	189334	98171.9	29919.9	183340	15411.3	31683.3	3004.06	62402.3	1220.76	6281.22	7719.87	4330.55	1777.49	4113.97	4048.81	328.499	67500	126619
Egypt	185.1	32.3948	8.69585	491.606	136.234	463.696	282.499	2.52731	52.5625	7.8389	2.25655	89.5792	0.443305	88.735	25.7631	85.403	82.0275	26.0999	6.7934	33.4059	667.024	4.5572	471.661	18.7697	8.44488	326.846	2926.36	217.574	3.85763	60.7574	4.27142	159.453	22.548	23.7412	11.8172	2.43111	14.0129	7.54068	28.7249	1.59455	7.07758	9.00535	3.89223	2.53109	4.44095	5.39479	0.520883	77.8304	171.048
Morocco	33391.8	5878.77	2802.59	67861.8	19935.4	215045	33886.1	346.755	7470.79	1149.65	352.38	9080.79	104.417	8093.22	3737.86	12801.2	13813.8	2740.39	916.681	1584.12	35633.5	388.925	8146.28	1735.28	513.929	95812.1	349244	20400	429.065	5882.06	675.552	45672.8	2879.97	3448.14	1024.19	285.26	1801.69	609.485	5641.37	1034.6	1369.09	1024.27	1887.86	420.08	594.947	1230.68	74.605	18116.2	27648.8
Tunisia	22086.3	3962.41	1482.93	52008.5	12511.3	64616.2	27110.1	211.002	6097.35	1004.99	258.447	12455.7	60.963	10495.7	2910.42	9200.63	7519.91	2529.69	615.831	1521.17	25220	268.866	7139.75	911.953	478.981	62927	812547	21959.7	570.14	6814.41	380.175	26119	2987.49	3072.28	1417.85	295.128	2176.17	1154.23	4357.09	650.309	950.214	1141.5	588.989	288.048	712.564	629.013	64.01	12722.6	27088.9
Rest of North Africa	43533.6	4674.37	1484.39	170447	15321.8	198401	66179.8	209.429	22469.7	1310.69	422.563	28563.7	165.854	8045.24	6758.71	9967.38	18979.8	4575.88	1673.16	1776.24	310238	573.478	8879.15	2271.35	999.938	112143	1.12073e+06	67918.8	763.241	11688.3	532.793	108072	8899.88	11021.6	2511.34	827.371	3854.19	1069.13	12897.7	525.749	1613.82	2951.03	1997.16	780.926	1877.98	1599.79	104.053	20843.6	51715.6
Cameroon	58722.3	10165	3968.85	1.11395e+06	66867.8	215465	74427	598.232	28082.2	4202.01	2041.35	108825	845.8	154069	13077.4	25349.4	93556.5	69833.9	5638.7	23792	151761	1155.08	61338.6	3849.42	1958	109022	1.06158e+06	43428.3	1288.88	8665.26	543.626	37620	10982.6	7297.53	2868.07	683.811	4274.31	2169.76	9309.39	2321.47	3504.12	2570.85	1365.5	885.877	1633.92	1775.06	196.78	41551.6	67333.5
Cote d'Ivoire	91006.3	11320.8	6933.03	323037	46409.7	259057	76003.5	938.551	45014.5	3030.6	3877.68	352991	612.785	372695	20691.1	46292.6	54526.5	152955	7341.54	26195.2	1.04797e+06	1055.58	23427.2	5477.3	3566.98	541010	6.64637e+06	78485.5	2045.15	11930.3	827.204	876324	9765.54	16997.7	56557	1335.58	12512.3	1844.57	14572.8	3146.55	3065.61	3936.56	2227.23	1075.47	2652.7	4310.68	341.101	78770	87415.1
Ghana	191718	26568.3	9578.53	1.0397e+06	107994	2.33986e+06	330785	1443.76	94338.7	5346.63	7000.17	218835	2266.57	1.53545e+06	52131.7	1.23621e+06	301767	97599	28585.5	23676.3	3.02065e+06	2594.66	37186.6	13308.3	5539.2	252528	3.3469e+06	80179.4	2480.2	16062.8	1231.37	73590.1	13501.8	13231.6	5388.76	1675.24	7808.58	2872.7	21039.6	3357.49	3769.85	4430.95	2109.53	1102.23	2819.46	2389.65	551.487	55047.2	94346.5
Nigeria	165719	26618.9	12045.6	643013	98515.4	1.08955e+06	168168	1648	98467.1	6496.18	4362.78	134570	1093.97	966367	45214.7	95527.8	89042.6	154153	21351.8	234904	1.55469e+06	2677.98	82784.4	16001.2	9023.44	4.54574e+06	4.11736e+06	416692	3542.01	20286.5	1783.59	174164	29922.7	22378.6	9575.97	2530.33	15702.6	4569.09	38334.5	6969.7	6430.38	12655.1	8111.43	2069.12	5419.52	4233.37	894.252	92344.5	290687
Senegal	11453.9	1999.45	1991.96	86840.6	10901.7	34265	18243.9	135.011	2893.36	1193.57	150.246	4528.29	41.9937	3277.52	1538.16	5803.71	4311.18	3522.59	421.763	534.555	33645.7	222.573	1767.49	779.645	261.39	16250.4	114666	28434.7	231.575	2259.07	219.15	8987.47	1360.58	12604.3	970.58	126.609	1119.9	376.851	4097.5	246.02	479.74	1063.93	808.566	172.757	335.708	329.903	36.2841	3397.63	8255.06
Rest of Western Africa	169377	23173.5	8391.43	2.29015e+06	179714	1.3799e+06	267754	1620.83	89171.8	13554.4	3337	177471	3177.07	212887	28534.9	58852.3	265329	241687	9476.41	77501.3	2.22164e+06	5030.31	244230	53908.5	4665.03	247238	2.204e+06	109045	2542.31	27912.4	1991.23	338065	25648.8	25653	8425.48	2791.81	14941.1	4687.01	24321.9	11371.5	4326.98	6441.97	3952.42	2825.33	2932.91	4417.87	334.391	71291.7	109964
Central Africa	78289.5	12808.9	5631.43	2.99487e+06	46573.8	405409	106942	854.513	119335	5235.71	1298.38	94618.5	516.719	32433.8	14350.6	20153.5	55238.8	22188.1	3344.41	23254.6	496874	875.604	22592.1	4148.22	2062.3	134434	1.7636e+06	70411.6	1335.82	14675.5	907.949	66642.8	15358.5	10536.7	4584.76	1257.04	6267.23	1606.27	11378.8	1544.28	2998.83	4007.26	2241.07	1075.66	2588.88	2371.77	174.528	31574.3	48489.8
South Central Africa	236244	33727.1	9962.56	8.59501e+06	166795	958969	388332	3191.92	321752	20965.6	3912.56	123304	906.806	59596.4	47400.2	57347.1	90675.3	81140.6	12170.8	17232.5	1.92884e+06	5000.5	87736.4	16148.8	5768.85	530275	7.96831e+06	298666	5184.61	45285.3	6677.11	426443	399679	36309.8	27608.4	6342.62	29800.7	6103.98	37781	4671.97	13153.6	27557.6	20332.2	6006.82	25349.3	12451.5	869.753	306648	119099
Ethiopia	132879	26455.4	4823.18	1.22184e+06	57927	1.45746e+06	147490	909.642	54246.6	20186.7	1552.54	46184.4	332.198	45611.7	26071.2	26967.6	45468.9	15447.7	3570.39	35079.6	193874	1817.92	60191.8	3895.23	3104	205794	2.11749e+06	73843.9	1964.9	14724	1136.03	60999.6	11037.3	12146.4	5099.06	1065.02	7590.8	1387.51	14457.5	1231.57	3569.89	12716.7	3587.82	2167.97	3481.71	3618.73	270.882	50301.5	88109.5
Kenya	48331.1	8363.22	2885.19	144253	39310.5	184130	45549	428.651	12536.2	1793.98	567.639	33456.3	156.369	14238.4	17090.8	19180.8	18603.1	6393.19	1250.19	3136.18	103166	600.594	859633	23759.5	171748	72372.4	510013	26958	696.025	15929.1	578.135	20695.4	5982.54	4334.11	2120.11	477.386	2595.43	819.415	8766.27	712.752	1268.05	1532.77	690.93	427.424	868.774	885.032	154.993	13315.9	39243.6
Madagascar	33069.4	5414.91	4030.45	116447	53301.3	258442	55235.5	330.618	15333.9	3097.96	854.044	22827.7	188.449	25558.6	9374.73	207820	16968	15238.1	1691.53	3552.2	370653	730.714	57977.4	3865.57	2637.24	186876	1.59827e+06	39581.9	2483.72	8687.32	1189.41	26395.9	5768.68	4351.45	1635.33	398.964	3135.69	973.231	4824.37	2806.29	1725.02	1766.79	907.22	741.581	1336.54	1299.26	509.485	26863.8	52036.1
Malawi	112550	9962.36	5168.74	86551.3	9633.14	95216.7	436089	417.292	15238.5	554.886	286.847	40660	121.675	18487.2	41752.3	5256.79	9966.66	4036.74	987.208	6108.13	63924.4	174.379	97047.9	2599.92	1931.18	30858	670416	49246.3	703.463	13381.3	251.691	60642	3988.9	3868.94	924.793	286.55	1588.24	492.359	3231.82	304.154	4991.35	3574.41	480.004	249.536	486.425	639.94	113.765	11446.5	49087.5
Mauritius	0	0	0	0	0	0	0	0	0	0	0	0	0	0	0	0	0	0	0	0	0	0	0	0	0	0	0	0	0	0	0	0	0	0	0	0	0	0	0	0	0	0	0	0	0	0	0	0	0
Mozambique	70997.4	13754.8	3280.19	2.56762e+06	117713	391241	98219.6	1031.79	33437.8	6335.53	1159.18	163350	667.62	27069.3	26560.8	22379.2	57469	44691.2	4776.13	10713	138980	817.719	204894	4782.8	6454.05	79414.3	839497	150954	920.687	9435.91	526.411	30784.3	8603.22	6187.78	2371.24	778.796	3834.98	1113.06	7215.63	596.981	1797.12	5125.81	6265.45	11236.3	1302.93	2044	136.682	40432.4	34634.5
Tanzania United Republic of	116295	20948	5431.27	494060	215964	707870	151130	1205.77	26448	4800.72	1561.96	145050	1076.66	48540.2	23953.5	63352	112391	101477	5749.9	30353	503018	1954.06	261770	9264.34	4539.41	150499	1.30111e+06	73874.5	1889.02	20446.9	1712.81	65562.9	12723.3	14576.6	4303.05	1066.54	8313.96	1689.85	14521.6	1021.05	20794.6	5400.12	2628.08	2459.48	3032.06	3463.58	330.139	30585.5	77677
Uganda	90818.7	7904.31	2860.47	213700	68755.1	256172	82136.9	514.751	21616.3	2586.06	1143.62	74428.4	724.767	43450.5	11904.3	23113.9	60058.6	54389.6	2345.2	79655.4	324819	1771.71	168374	4387.78	6135.26	108583	931983	34194.4	1674.06	7562.71	584.375	31468.6	7195.43	5921.1	3836.01	534.153	4780.92	1014.69	7956.67	1230.72	1774.56	2401.72	1175.48	707.623	1314.79	4347.62	311.697	50997.3	104502
Zambia	22374.6	3183.85	725.216	218713	11772.9	63747.3	59785.5	174.039	12087.9	903.634	358.097	16639.4	201.728	8170.7	3588.02	8698.05	22779.7	3581.3	712.149	5268.36	27482.2	212.725	11474.9	667.406	790.368	17662.7	178440	10014	519.634	2514.11	177.052	9720.56	1827.03	1603.77	615.677	165.535	949.113	256.027	1834.75	148.542	493.429	596.68	255.187	178.222	304.206	334.536	34.9151	4793.57	13159.3
Zimbabwe	76553.9	7516.85	2435.23	597173	76089.1	239694	113906	333.183	31993.2	5359.06	1616.91	77005.6	2022.23	30453.2	17608.6	16775	169832	11640	3718.47	38849	65378.3	1139.34	10963.4	3085.23	1968.54	48903.5	643195	29457.6	796.663	5649.67	350.58	31775.1	5839.96	47178.6	3087.81	529.945	4023.66	697.194	14972.6	360.809	1145.2	2407.85	663.637	966.041	773.757	1092.12	76.15	10441.4	22957.4
Rest of Eastern Africa	90211	15047.1	5122.1	1.43624e+06	72353.3	1.19197e+06	246833	1192.54	56940.1	7518.38	1911.95	101549	432.734	44038.2	18081.8	54232.7	53132.8	25383.4	4237.62	86964.2	571772	1988.81	363429	7575.71	5165.54	142419	1.50628e+06	343866	2372.72	23072.4	1134.99	72912.3	15909.5	13964.1	18759.3	1859.79	7048.33	1642.89	15035.7	1797.32	3028.87	6712.84	2406.97	1175.55	2265.65	3958.68	260.161	31861.3	98860.6
Botswana	7995.46	1309.59	332.955	20018.4	5695.4	19002.3	9481.36	84.2301	1921.35	405.91	67.8666	2530.01	12.7075	2505.68	874.267	3948.75	2446.72	640.047	223.122	164.946	6504.56	114.561	1056.21	253.444	140.343	10623.5	69273.4	4404.3	193.342	1576.9	123.998	4109.68	784.317	786.164	262.88	66.4255	509.253	137.095	875.244	181.023	250.615	264.148	104.046	94.1106	157.089	138.96	20.2881	1845.27	6468.54
Namibia	24266.4	1303.74	475.372	32429.4	5972.97	41977.9	13244.4	73.1773	5971.12	446.81	96.2449	3354.63	25.9014	3996.33	933.989	3423.9	3057.5	3045.56	232.873	262.203	7970.03	99.0082	1130.17	290.182	166.875	18427.2	93586.3	5305.94	310.385	1407.25	107.443	12149.1	1042.72	1053.26	638.188	75.1402	552.812	532.031	940.725	145.857	222.768	259.092	115.842	103.775	153.898	158.511	20.8277	3717.67	7704.17
South Africa	399885	52292.9	11885.6	932588	278963	1.4769e+06	299644	1275.95	118604	19207	2248.41	196965	911.78	156642	84543.8	100589	128087	47652.8	6633.91	15665	423518	2558.82	58236.5	15182.7	7274.53	364880	2.53248e+06	174460	13715.4	41219.1	2181.08	145916	26561.3	59130.9	7534.5	3294.05	19191.8	9674.46	24693.2	1751.38	5109.69	5293.12	2501.85	4941.78	3358.49	2918.34	344.139	57237.6	122017
Rest of South African Customs Union	45558.1	34229.5	608.195	11478.8	2088.83	18001	7013.9	26.3826	1713.82	278.921	72.0178	16744.1	43.3147	1634.97	810.307	1748.25	5408.24	696.769	167.323	18856.2	8437.44	55.4155	1577.45	633.546	119.988	8770.1	152088	4038.8	237.541	534.62	54.1662	2377.34	539.579	398.309	122.808	32.488	329.848	88.5213	2601.12	65.1018	147.081	190.619	106.42	67.1343	115.916	132.714	47.312	2330.34	2740.48
Rest of the World	0	0	0	0	0	0	0	0	0	0	0	0	0	0	0	0	0	0	0	0	0	0	0	0	0	0	0	0	0	0	0	0	0	0	0	0	0	0	0	0	0	0	0	0	0	0	0	0	0
[truncated: 80 more columns]

## Sheet: TableB6
	Australia	New Zealand	Rest of Oceania	China	Hong Kong	Japan	Korea Republic of	Mongolia	Taiwan	Rest of East Asia	Cambodia	Indonesia	Lao People's Democratic Republic	Malaysia	Philippines	Singapore	Thailand	Viet Nam	Rest of Southeast Asia	Bangladesh	India	Nepal	Pakistan	Sri Lanka	Rest of South Asia	Canada	United States of America	Mexico	Rest of North America	Argentina	Bolivia, Plurinational Republic of	Brazil	Chile	Colombia	Ecuador	Paraguay	Peru	Uruguay	Venezuela	Rest of South America	Costa Rica	Guatemala	Honduras	Nicaragua	Panama	El Salvador	Rest of Central America	Caribbean	Austria
Australia	3.91682e+08	8.51371e+06	4.25038e+06	1.911e+07	4.11187e+06	5.21712e+07	3.05548e+07	20848	6.33121e+06	106927	480591	3.12311e+07	34681	7.08738e+06	2.73208e+06	4.31783e+06	2.89369e+06	4.04843e+06	1.62109e+06	1.49934e+06	2.69279e+06	54859.6	1.44552e+06	502513	104725	3.7095e+06	3.72716e+07	1.52495e+06	34596.9	185110	8051.04	608529	153824	109603	41508.4	19320	125671	60447.2	129682	8471.29	40360.9	169065	21595.5	13528.5	35263.1	110611	4068.71	816015	261033
New Zealand	1.23212e+06	1.36025e+07	371966	1.1948e+06	230639	1.76208e+06	1.23925e+06	1095.03	552240	7739.1	4422.93	727263	1395.54	618913	608414	277723	353543	298070	16593.8	36169.7	106028	1970.59	109513	287053	10112.6	430302	2.80069e+06	847460	4762.69	8285.87	3175.24	41643.1	17033.2	8368.27	4334.05	771.016	37683.5	3187.3	498076	13115.3	2629.87	47324.3	4452.79	44376.7	47876.3	27319.6	944.695	360162	27599.6
Rest of Oceania	1.03703e+06	224066	1.85159e+07	2.92599e+06	105009	1.26235e+06	370989	1333.92	108829	5776.35	5323.25	287685	1834.45	397837	1.27868e+06	396004	259847	69297.5	12458.6	80524.7	369528	1063.67	49634.3	22908.7	2852.43	232119	3.13334e+06	118708	1711.15	12960.2	841.771	49192.9	14331	13048.8	7511.53	1211.08	6181.28	1922.8	12287.3	1006.93	4868.94	4435.72	8630.94	1303.78	2863.02	2672.23	237.723	58158.2	60776
China	1.17105e+07	1.63439e+06	548193	1.4226e+09	1.41118e+07	7.53607e+07	3.69229e+07	249519	5.71009e+06	2.46656e+06	299899	9.89195e+06	51759.2	5.90439e+06	3.86502e+06	4.04818e+06	4.02737e+06	3.54306e+06	890974	1.84271e+06	9.02907e+06	307810	2.78792e+06	801284	326707	1.63512e+07	1.68339e+08	6.60535e+06	86617.4	1.65592e+06	81543	5.14601e+06	2.75993e+06	1.33366e+06	562759	210105	789255	276065	1.23733e+06	75539	301758	430427	169970	157015	191851	276156	16911.3	2.89798e+06	2.35236e+06
Hong Kong	0	0	0	0	0	0	0	0	0	0	0	0	0	0	0	0	0	0	0	0	0	0	0	0	0	0	0	0	0	0	0	0	0	0	0	0	0	0	0	0	0	0	0	0	0	0	0	0	0
Japan	181134	29167.6	8834.47	1.12998e+06	155072	8.16531e+07	421460	1709.58	274084	6721.82	2736.84	104008	2510.95	94294.9	62681.4	83906.6	168573	65889.5	6332.64	11149.2	115651	1451.5	25507.6	6435.96	2842.39	165606	2.01847e+06	128080	1971.01	15547.2	1332.97	67153.7	19720	20248.8	7710.64	1998.97	8915.49	1431.97	20818.5	1083.95	4777.07	4761.15	2411.55	1539.4	4655.9	2873.28	126.106	36625.3	32618.6
Korea Republic of	29185.6	8026.6	1987.18	306324	28542.2	211104	2.24998e+07	1343	38171.1	1247.15	1099.3	21857.9	337.542	17051.8	13366.1	13930.3	19167.6	16940.4	1859	3210.71	30576.6	254.873	4480.4	1092.79	1548.59	28857.9	332498	29985.4	6239.08	3495.27	179.843	17848.4	7089.86	5949.22	2614.31	474.723	2672.33	428.814	8986.1	131.338	910.707	1776.07	616.087	586.236	1535.86	652.493	38.3846	7301.54	5285.2
Mongolia	42030.3	7776.95	1855.99	1.22076e+06	45288	165435	72023.6	5.34579e+07	12440	3052.59	704.794	22792.6	115.102	15749.2	6493	18881.1	15254.6	7127.1	1889.11	2864.16	36255.7	1489.23	6628.75	1572.9	646.011	130224	917637	143077	843.082	8430.86	693.524	24316	6516.18	5294.36	1877.21	555.214	3142.9	1163.78	5788.51	367.344	1553.64	1891.59	906.432	518.425	1048.68	1146.27	112.827	14443.1	25534.6
Taiwan	45653.1	7364.15	3868.03	392343	181654	496228	132457	200.544	2.23715e+07	9005.22	1950.26	28426.6	382.77	33943.3	70331.2	31095.7	52634.1	50340.1	4160.62	3850.93	24709.6	187.615	5366.4	3084.25	553.451	109862	666025	26987.3	365.42	3402.41	480.941	18925.4	3427.49	3999.66	1610.7	691.364	2142.87	2476.87	5893.29	226.598	4728.04	2107.6	675.439	541.91	1128.97	1120.03	952.059	14334.1	8464.46
Rest of East Asia	148403	24358.2	5501.82	1.88145e+06	268845	330434	170320	2323.72	24751.8	1.88951e+07	1423.89	50188.7	262.099	47810.3	18912.9	57779.7	57621.8	42145.1	4834.89	4724.6	133349	2611.06	19954.7	5616.14	1561.28	216750	1.39594e+06	98231.8	2508.95	28358.4	2627.39	102880	13616.7	17667.7	5457.08	4882.07	10232.2	2499.68	58021.8	1388.48	5353.74	5606.07	3526.1	2649.94	3265.14	3431.16	399.021	38515.8	87510.9
Cambodia	189963	29574.4	7704.8	1.12016e+06	353075	1.38056e+06	232120	1749.36	106768	7445.1	7.21365e+07	73989.8	2775.53	137128	29485.3	135662	324820	1.96512e+06	10141.2	5509.1	116043	2315.36	19412.4	6168.27	2195.22	487151	5.15436e+06	133751	2757.38	31981	2355.19	89714.8	29049.7	17495.8	6132.73	1402.14	9987.16	3928.42	17757	1392.05	8211	6853.23	4003.87	2030.12	3650.3	4685	438.153	75279.9	197465
Indonesia	4.35535e+06	883897	310382	2.04512e+07	2.06084e+06	2.02058e+07	5.57736e+06	41709.6	2.34856e+06	60883.2	328988	7.564e+08	17458.3	7.29004e+06	2.25754e+06	4.48179e+06	2.48067e+06	2.92897e+06	1.68746e+06	3.49194e+06	2.15278e+07	66795.2	4.46328e+06	1.87476e+06	186597	2.54338e+06	3.82161e+07	1.41994e+06	21359.3	324734	13070.7	3.45206e+06	202035	608804	171374	27977.8	161650	29721	179335	16084.5	45140.4	43471	22853.4	23492.8	33881.8	31692.7	2647.97	637390	558385
Lao People's Democratic Republic	90853.8	15250.7	2941.88	912481	28671	501495	152114	554.103	98606.5	2873.01	8235.17	68270.9	4.53858e+07	36845	15670.6	26852.5	1.32763e+06	1.41147e+06	3861.45	3424.08	45293.5	574.65	10252	2941.99	1538.02	87737.1	1.11491e+06	28211.4	866.974	7634.85	541.447	22367.9	5472.78	4109.18	2489.15	554.364	2464.3	661.963	4109.93	502.295	1410.6	1748.54	844.051	539.395	1615.18	922.204	127.029	16482	30471.7
Malaysia	3.12068e+06	668299	145940	1.89307e+07	1.97267e+06	1.44364e+07	3.01434e+06	40394.4	1.96686e+06	50949.9	91082.6	2.8155e+06	14146	5.05991e+07	1.37605e+06	4.26612e+06	1.9907e+06	2.05818e+06	1.06688e+06	863577	5.14583e+06	14246.5	4.62639e+06	560670	178909	1.43814e+06	1.74156e+07	707334	9833.38	181538	6811.48	796125	125157	100444	32595.8	12608.7	78182.9	18056.8	93717	18205.2	30743.2	28644.3	19285.1	8856.73	16089.4	25579.9	1918.83	486744	227257
Philippines	857452	210747	108518	5.66261e+06	1.2368e+06	2.10844e+07	2.7256e+06	4571.72	791257	22605.6	24090.4	755994	4041.4	823824	2.62912e+08	423478	646440	638956	45477.1	45206.9	502129	4765.4	128885	33025.8	12295.4	1.08074e+06	2.13891e+07	452263	6563.89	69660.7	3989.97	285636	79317.8	55356.3	20152.9	7758.99	32606.6	8325.67	61845.3	2927.1	22547.9	17744.9	9461.02	4708.39	12027.1	10465.8	807.545	259084	157461
Singapore	0	0	0	0	0	0	0	0	0	0	0	0	0	0	0	0	0	0	0	0	0	0	0	0	0	0	0	0	0	0	0	0	0	0	0	0	0	0	0	0	0	0	0	0	0	0	0	0	0
Thailand	4.84719e+06	928928	809129	1.61653e+07	6.56343e+06	2.33913e+07	3.95256e+06	14580.1	3.19273e+06	1.9759e+06	2.03096e+06	1.15175e+07	1.27109e+06	7.5766e+06	5.98142e+06	3.26603e+06	2.7296e+08	5.46378e+06	2.14169e+06	670593	2.83494e+06	95868.7	970684	456065	160222	3.82774e+06	3.49874e+07	984281	16713.2	259470	13153.8	809810	218420	191937	95092.9	14687.5	219448	22456.8	138949	29666.2	58354.7	105971	32210.4	21882.4	40985.3	29526.1	3479.39	575900	672278
Viet Nam	1.6018e+06	266399	143201	4.68714e+06	516936	7.06239e+06	2.32878e+06	14946.7	1.18009e+06	47112	363269	6.24939e+06	39486.7	1.35986e+06	5.91128e+06	493718	878251	1.19262e+08	51500.2	46564.3	548200	3568.92	444588	32929.9	12459.4	1.22576e+06	1.76605e+07	512550	7157.1	52016.5	2826.62	171944	83581.3	49122.3	157397	11784.1	33126.3	16235.4	45033.1	7326.73	32973.5	14498.3	7687.19	14681.1	9202.88	8441.6	1589.71	2.40112e+06	270415
Rest of Southeast Asia	965893	171410	23886.6	8.92251e+06	499607	8.24823e+06	1.3104e+06	3414.28	1.32206e+06	29060.4	33588.7	1.56258e+06	12776.6	1.3444e+06	121031	726346	3.50328e+06	885522	2.49456e+08	2.45785e+06	1.89878e+07	8728.92	840375	73672.9	18269.4	581866	6.07329e+06	222670	5802.57	69938.2	2650.28	205418	42879.7	35887.8	15280.5	3815.32	19282.4	7356.08	38735.2	2568.15	8256.27	11223.7	5838.86	3377.09	7621.06	6777.32	594.456	93769.5	183057
Bangladesh	54869.3	6722.28	4274.79	303404	84256.7	780075	301804	502.588	37006.4	2096.2	3112.94	34071.1	313.512	32748.4	10297.4	27495.3	26692.2	18359.4	6012.3	1.84711e+08	324012	1474.23	243101	5992.21	21475.2	401311	3.36827e+06	88458.9	958.039	6714.67	299.259	43021	7633.93	4698.43	1608.41	453.611	5639.36	1653.84	5103.53	1483.66	1496.35	1539.3	1708.1	969.334	760.814	1941.38	155.532	35471.7	150368
India	4.00235e+06	542525	157189	1.60713e+07	2.522e+06	1.19838e+07	5.79154e+06	18154.9	2.31657e+06	145877	179975	6.25331e+06	21811.9	3.655e+06	2.56026e+06	1.63018e+06	2.26226e+06	7.87826e+06	324645	1.2623e+07	3.38322e+09	3.15585e+06	5.45018e+06	3.96348e+06	960163	4.50679e+06	5.03599e+07	1.77451e+06	33755.6	459033	25097	2.24104e+06	372564	426920	112861	45627.3	332373	72109	301073	34100.6	64448	139296	104128	40292.8	48185.6	61384.8	5736.53	899312	1.12525e+06
Nepal	21507.8	3791.9	949.055	664137	12839.5	87707	26494	259.421	8351.79	1298.56	305.525	7843.28	69.6782	9974.5	5204.06	7106.44	6611.62	5530.21	2356.98	2006.09	1.09998e+06	6.04719e+07	14712.6	1583.41	629.173	37142.1	342136	11704.1	300.924	3534.65	237.464	13215.1	2591.47	2137.46	924.552	271.23	1428.31	366.232	2741.21	174.426	555.91	700.556	348.618	233.481	546.684	415.973	48.9344	6610.54	11704
Pakistan	139247	30761.9	4366.68	589951	208260	335336	251835	359.943	47607.8	3100.25	8658.93	282670	1820.98	190510	80344.7	40772.5	198530	73964.4	28642.4	256765	410643	1075.35	1.31566e+08	158817	1.5507e+06	192527	2.50485e+06	59707.1	766.307	16683.2	496.597	49832.9	40570.3	24463	3586.48	2446.53	9269.76	2126.93	20449.9	995.992	3163.24	6244.35	3536.55	8513.98	1540.4	10314	256.828	40338.9	49559.3
Sri Lanka	135529	27358.8	7101.83	104265	57848	320639	88140.3	2614.29	65941	3322.92	939.634	92908	170.662	20522.9	7777.58	60473.3	22039.5	22457.9	2323.13	68050.1	2.85693e+06	1138.13	1.79147e+06	5.03838e+07	177428	147193	2.61342e+06	221792	483.262	9370.9	5767.66	31791.3	38143.7	20649.1	13615.5	832.815	17810.5	1602.4	5479.11	672.04	2277.91	7375.33	3451.52	1925.2	1713.8	4627.38	615.354	29378.8	42468.3
Rest of South Asia	42726.7	7118.04	2589.17	104948	34699.5	191968	77099	402.104	11846.7	1637.28	2497.93	25152.4	1816.99	17097.2	9036.47	44416.7	268175	7338.69	3285.17	104797	1.49622e+06	1081.4	509931	132256	8.86527e+07	62757.4	471696	29926.3	725.09	8384.94	698.163	30632.5	4723.92	6008.17	1631.87	430.844	3244.91	604.079	6241.54	422.554	1482.11	2143.42	1272.77	503.154	1032.26	976.524	123.25	14674	25232.2
Canada	891183	211720	79373.3	8.71759e+06	1.03303e+06	2.53277e+07	2.43348e+06	5601.77	815682	116185	28312	4.76225e+06	9770.62	740119	1.26854e+06	430362	748555	899476	42994.1	2.31709e+06	2.40401e+06	10922.2	2.3805e+06	1.69889e+06	106274	212372945	1.15124e+08	1.22537e+07	60821.1	122764	13630.7	1.52013e+06	478829	2.05467e+06	997116	11323.2	1.5215e+06	21669.3	2.65504e+06	78668.3	78736	300468	80323.5	45362.7	85217.6	80757	10914.9	2.90791e+06	412324
United States of America	3.02313e+06	629927	287126	4.3431e+07	3.17288e+06	5.52098e+07	1.68765e+07	33275.2	1.46801e+07	161808	70669.9	6.50541e+06	27197.8	1.82846e+06	4.65828e+06	1.18807e+06	3.14555e+06	2.05824e+06	179362	1.21522e+06	3.05872e+06	34191.2	1.66053e+06	420590	305458	2.81724e+07	1.49127e+09	5.08041e+07	168915	465428	50005.3	2.96735e+06	1.73334e+06	6.95338e+06	1.18642e+06	66083.2	2.92333e+06	88452.4	3.48069e+06	115691	1.83354e+06	3.23172e+06	1.69514e+06	1.00767e+06	1.25664e+06	1.46905e+06	94651.1	1.08579e+07	820106
Mexico	289512	38693.2	22845.4	509223	106245	2.10046e+06	432759	952.663	121517	4178.52	1694.2	50769.2	420.678	42820	39592.2	53387.7	56325.5	41529.7	4060.87	6169.22	90449.7	901.305	16574	7081.08	3975.69	2.29993e+06	6.10132e+07	4.06595e+08	5409.58	70132.3	13344.3	156819	113198	297002	71319	9806.61	174392	11082.1	401169	6800.78	279640	545568	187545	76989	78617.3	1.00176e+06	56303.4	839796	44356.3
Rest of North America	0	0	0	0	0	0	0	0	0	0	0	0	0	0	0	0	0	0	0	0	0	0	0	0	0	0	0	0	0	0	0	0	0	0	0	0	0	0	0	0	0	0	0	0	0	0	0	0	0
Argentina	909489	135041	32109.5	1.87851e+07	1.15383e+06	3.82499e+06	2.1933e+06	8838.67	526394	38358.2	24484	1.31043e+06	6728.89	1.38732e+06	1.0731e+06	273226	984383	1.3869e+06	59020.4	1.50207e+06	3.25712e+06	6377.47	360620	43307.1	15027.2	970822	9.19178e+06	1.92804e+06	7703.95	2.26688e+08	549436	2.01697e+07	8.53306e+06	1.77369e+06	753628	610332	3.5661e+06	948432	3.96053e+06	27298.2	73261	150861	32424.8	20098.7	79419.1	41588.5	1794.74	1.65801e+06	289318
Bolivia, Plurinational Republic of	50705.7	10434.1	1920.55	307719	24395.5	317637	144051	323.94	24823.3	1979.17	481.724	16303.8	150.494	29033.8	8812.02	12666.7	20792	13962.9	1374.21	4902.07	69380.2	352.001	7557.4	1742.39	695.442	128562	1.43889e+06	164055	948.338	220280	1.02857e+08	379566	345321	1.44203e+06	120881	46330.5	2.24785e+06	21862.9	2.14707e+06	748.096	24001.7	6133.77	3387.01	1320.2	3202.89	2265.48	169.993	80870	30298.8
Brazil	2.37175e+06	422857	105010	4.0727e+07	3.6214e+06	1.19804e+07	9.86728e+06	23542.2	1.67314e+06	301029	55707	1.86332e+06	19717.9	1.74748e+06	2.09899e+06	1.11696e+06	3.15885e+06	939019	129940	1.0866e+06	2.3234e+06	16173.2	576817	87390.5	166043	5.18271e+06	5.13787e+07	3.06895e+06	40034.8	7.39963e+06	929798	1.50558e+09	2.7404e+06	1.86646e+06	620272	1.92818e+06	1.10201e+06	1.42414e+06	1.10776e+07	102891	431850	346017	232884	90120.3	214878	361082	18267.2	4.50169e+06	1.19125e+06
Chile	193850	32843.6	8639.55	1.10083e+06	135188	2.73701e+06	704835	748.428	271524	6501.48	1577.27	104911	429.792	36511.9	26993.4	29937.1	77514.6	80225.9	2543.61	4565.54	160799	517.095	19335.5	13617.2	1356.48	419054	6.39932e+06	2.10263e+06	2098.19	250034	42779	346177	4.60528e+07	345954	246179	18192	473787	33506.2	538329	2062.13	123710	96922.1	18029.4	10078.6	30137.7	41631.7	491.369	272602	31121.1
Colombia	110365	23793.1	7640	370855	47676.6	1.62573e+06	255040	980.614	72805.1	5324.48	778.14	25466.9	229.059	22838.5	12590.5	35982.6	31139.9	11810.5	1907	4367.77	135671	671.559	15477.4	3923.51	1871.13	800099	9.79304e+06	368226	2260.46	38051	40426.4	168165	216044	2.38703e+08	716076	4217.44	494557	5105.74	1.2744e+07	21248	84578.7	74499.9	28688.6	6781.97	125196	30115.5	1233.16	743564	76117.4
Ecuador	51879.1	39251.8	4050.39	107268	35864.5	578007	47122.1	910.563	54401.2	1143.5	379.981	22331.3	106.316	10143.3	8814.01	16052	12331.2	7673.53	743.537	4053.75	180295	289.806	3016.38	2722.95	3412.11	283357	6.67481e+06	266334	945.231	204780	12468.8	103153	330015	1.04261e+06	5.12581e+07	4203.87	191527	13763	346725	1769.44	22002	47336.2	24989.7	54569.8	21057.7	30022.2	377.919	244821	54478.6
Paraguay	30614.8	5676.08	30751.4	332062	82902.1	197272	70369.6	375.42	68781.1	2738.38	806.8	29156.6	192.516	36218.7	20334.2	13311.3	29786.6	60016.4	1705.45	27114.5	85035.9	333.439	13889.5	2020.03	1598.47	86875.6	762038	61756.4	602.697	499401	74777.3	1.57391e+06	2.39603e+06	108365	29864.2	5.28702e+07	284893	112895	218186	1065.58	3235.81	5814.15	1478.35	924.791	2858.49	2991.56	141.393	420384	27513.2
Peru	163272	27011.5	13605.4	2.2074e+06	89789	1.04913e+06	336713	733.574	200903	10428.6	1388.49	102118	335.189	28011.4	36471.6	31010.3	41584.2	118678	2680.84	6329.94	144989	897.25	12382	5726.5	1544.55	479729	4.75623e+06	337347	2958.14	83127.1	206722	303299	320958	321930	384630	2808.19	1.28957e+08	19575.2	671296	16327.5	18161.7	37879.2	27783.3	9112.33	33430.4	12581.3	12219.1	1.02311e+06	53553.7
Uruguay	27425	3519.78	28228	403161	50780	134086	174214	211.62	14620.9	1792.01	545.421	7801.43	95.602	63224.3	48630.9	20118	29782	29765.8	1297.6	24005.7	23353.1	253.744	72682.1	819.254	877.072	435466	2.41835e+06	625622	461.513	132079	3338.53	1.3384e+06	257210	9815.58	5964.64	27368	131217	7.17037e+06	333185	1592.49	5435.15	4800.74	1788.89	6059.73	2869.57	27447.2	810.198	290075	16131.7
Venezuela	13050.3	2287.31	732.023	103341	15321.2	161267	20738	121.904	18159.1	935.903	177.08	5076.83	35.5064	4361.8	2377.39	5340.46	5005.27	2089.83	590.767	636.546	19675.8	191.175	1942.39	732.071	563.671	50115	1.04535e+06	96313.4	441.38	4672.44	4271.49	25810.9	16157.7	232113	58681.8	2702.77	3072.93	5724.4	1.31274e+08	2156.34	16050.5	30029.1	5913.68	4555.48	12600.9	7195.43	160.783	180293	9658.22
Rest of South America	19950	6553.09	2662.26	283713	34136.9	103430	26297	150.206	64390.7	1366.74	323.613	7022.47	68.0018	6481.36	4106.8	7170.11	9812.76	5200.99	551.918	1525.11	236446	218.681	3408.31	826.224	603.628	84378.5	723433	20786.2	783.437	2968.19	261.898	64280.5	2611.49	3758.33	1158.47	288.734	1499.46	679.896	9024.79	6.64109e+06	1155.93	2040.9	1291.12	337.353	2048.04	955.546	5072.44	2.23255e+06	16821.6
Costa Rica	37344.1	6559.21	2436.64	132078	31275.3	240869	48061.9	253.739	21129.3	1344.1	694.708	24863.7	152.692	12024.9	4684.14	13412.9	17138.5	36687.6	5908.03	1793.09	465306	449.699	5330.89	1475.77	712.622	253674	3.5581e+06	370222	797.361	6049.93	752.668	32144.7	15110.5	47297.3	11352.6	417.933	13625.9	750.533	13886.3	7313.51	2.10491e+07	409102	226358	215242	145663	357606	1986.61	133089	32713.5
Guatemala	58309.9	12233.4	3611.77	224241	38567.8	999853	251816	463.404	86028.7	2173.08	640.08	101698	125.334	47200.8	9545.2	44632.9	16092.7	7758.11	1411.77	34318	94348.8	3805.52	37392.9	1834.21	3545.02	682820	5.75356e+06	407578	1043.42	7138.78	1158.08	32231.7	8503.51	17461.7	5139.24	573.433	36473.4	1374.84	128927	2995.27	130169	3.89909e+07	374036	148513	60841.4	647198	23599.3	338775	45158.8
Honduras	58793.4	4832.6	2424.9	63332.6	19141.3	193725	63889.6	268.306	12632.4	75215.5	288.587	9397.65	80.9501	7348.08	4271.59	11201.3	7788.78	4312.31	662.316	872.953	19794.5	310.774	2884.01	854.794	626.455	185798	4.95416e+06	261500	701.212	6549.87	477.883	18134.2	4287.62	7347.41	4792.94	420.326	3208.98	603.577	8794.12	1090.3	108120	321362	3.73149e+07	193452	44411.9	652528	5173.49	640114	40076.9
Nicaragua	133689	11167	2980.55	84461.6	22726.2	447076	39508.1	339.599	68076.7	1307.59	385.291	10606.6	111.868	8273.1	5434	10174.7	9890.62	6167.1	742.536	1201.98	22686.1	276.464	3443.91	1172.03	821.45	444134	5.40332e+06	1.52877e+06	746.555	4617.6	795.267	22989.6	10485.5	51151.8	5290.3	492.594	14101	654.993	71144.6	1045.23	496618	1.15596e+06	2.20474e+06	2.8726e+07	51261.6	2.81948e+06	2076.53	265285	36045.3
Panama	23003.9	3827.28	1710.5	81050.3	61736.8	95837.9	34433.7	219.667	181434	1282.57	284.953	10325.8	58.856	8020.02	3285.59	24219	9135.45	5625.8	844.409	1237.42	80674.5	347.076	2753.3	879.023	342.85	65140.3	2.86097e+06	93442.8	522.779	4509.88	7797.33	18169	16345.6	117117	8715.5	289.104	6509.47	2768.05	18378.9	4454.23	254372	506380	598805	68901.1	2.28806e+07	72049.5	1522.13	366808	13897.6
El Salvador	12237	1871.14	896.077	26356.8	8590.02	245782	13982	126.49	7184.84	436.288	182.427	3546.45	41.5932	2717.61	1888.27	4161.38	3672.01	2924.67	250.619	438.21	48334.1	113.084	2204.76	410.092	353.578	86879.2	1.79439e+06	42190.1	256.043	1644.15	183.465	11143.6	4356.7	3136.05	884.823	155.366	9796.98	227.944	3631.74	372.318	48124	269812	160757	98689.4	20388.8	1.27082e+07	3330.92	45066.8	20834
Rest of Central America	7251.74	939.525	319.943	11036.5	3415.11	22230.8	6960.91	52.3761	1267.57	255.471	303.486	1976.59	164.384	2361.33	841.777	2289.34	38949.6	4548.57	1165.34	350.788	4819.5	86.9637	814.011	248.981	76.599	76045.6	431991	19998.7	110.707	955.77	94.6843	4051.49	523.803	651.294	241.697	58.2418	390.649	783.752	1156.24	4620.95	3148.66	1556.23	268.424	119.272	227.907	1504.19	1.5887e+06	114518	2590.57
Caribbean	134921	37970.2	7545.73	1.63536e+06	98027.3	1.5374e+06	278667	1296.54	142515	13370.3	1674.85	91804.4	404.101	47688.9	46830	46285	55915.9	28163.1	4316.89	9217.6	108725	1485.31	19082	5753.68	2958.03	757742	6.15777e+06	583871	6196.89	23335.7	3656.16	100309	26909	83213.5	21092	3033.28	22041.6	4942.98	57372.6	86690.4	96508	35350.6	74456.5	22385.3	38173.6	19849.2	6923.89	1.37243e+08	72132.4
Austria	70071.3	12116.4	2834.58	127551	16569.2	267802	58525.4	880.792	20099.8	3108.71	590.816	21074.4	145.052	15900.4	8003.78	15163.1	23285.6	8467.63	1407.26	1871.31	48002.3	499.171	11321	7269.56	2538.58	72311.2	629325	35952	1906.64	10216.4	983.562	37067	11936.2	10048.8	2859.66	991.088	5534.08	1122.41	12511.8	967.636	1832.9	1881.76	990.452	503.729	1497.51	1326.92	2312.87	21247.1	1.62572e+07
Belgium	42037.5	7491.61	3977.62	193595	26899.3	143041	47305.8	360.586	20613.9	2203.46	845.394	30313.3	322.48	15718.6	16005.6	17475.1	23164	10522.5	1239.75	2578.5	100699	426.32	6569.12	5820.48	1232.6	58341.9	465083	33788.2	1015.33	7760.62	499.897	38014.9	7433.91	7202.77	2415.28	367.659	3909.8	922.141	10049	2870.07	1592.14	1733.36	806.775	495.327	1201.22	915.295	153.728	36058.3	111267
Cyprus	3068.95	557.254	159.597	4667.18	1579.48	3650.16	1393.36	46.9839	329.815	415.003	64.6959	1595.17	3.83761	1157.84	379.001	943.845	2248.47	650.888	125.855	115.901	1255.12	49.2982	340.719	135.238	80.3268	1784.28	10190.6	668.083	53.9711	571.876	51.3685	1275.98	393.78	408.804	262.132	24.2712	183.804	38.1716	308.58	20.4586	143.622	93.1202	38.0476	29.6063	80.1207	52.7003	7.92847	518.301	5737.91
Czech Republic	68583.9	11010.4	3248.24	145916	20161.7	185096	45506.1	1870.11	21490.1	2581.29	789.481	57279.8	289.017	27317.7	9802.05	15270.1	60189	13384.6	1543.99	5839.05	74098.8	605.603	10135.1	2207.61	2132.63	69479.6	608301	31173.8	2331.04	11010.3	780.379	35325.5	7724.18	13626.6	2362.46	612.169	4206.34	1157.56	7729.85	1062.77	1747.52	1765.42	885.814	475.424	1158.11	2337.39	235.11	21262.4	1.6666e+06
Denmark	135817	12714.5	6985.42	370903	203470	658344	106043	502.861	48148.4	4370.6	1121.77	47338.6	183.928	40834.2	25230.1	33538	36838.2	20884.4	1699.12	31357.2	50035.2	761.335	9588.83	2566.14	2405.07	85340.7	663884	44989.8	61795.8	10764.8	615.305	42428.1	12365.4	5433.79	3058.56	605.581	4844.47	3304.24	14963	2462.48	2230.76	3164.69	3252.92	433.791	5009.05	8821.74	1972.93	128849	113666
Estonia	17651.6	3072.98	1143.03	66298	7104.28	119291	21917.2	736.653	9680.58	1202.85	230.213	8139.36	63.4963	6138.07	2283.46	4108.75	10675.5	7720.8	498.865	813.118	23724.7	203.213	3236.98	1490.12	503.257	22959	187973	7472.25	1115.18	3319.91	261.528	13121.7	2674.91	2170.11	929.973	177.652	1513.06	425.451	2453.61	243.064	789.754	852.186	300.428	219.927	404.261	514.632	87.8045	6205.56	31797.2
Finland	139912	23872.7	5147.26	735792	165889	889182	187959	1216.3	46464.7	8356.79	1331.37	49872.9	281.449	55357.7	29076.2	37240	63448.2	30520.8	2562.12	6464.47	135820	809.44	16961.5	3860.85	1750.92	128878	1.22601e+06	67422.5	3047.03	29118.5	1184.52	97316.7	25915.8	18911.1	7055.19	1336.88	14267.3	4182.7	15066.9	1450.67	4170.09	3009.56	1313.31	1009.59	2667.69	2634.07	183.62	26230.7	168746
France	364279	75102.8	186116	1.51947e+06	206919	1.31593e+06	454862	3182.77	210452	20950.1	11379.3	179014	2548.11	159978	107460	204394	193003	102443	10147.1	31745.9	416897	3355.21	148170	17681.1	14841.2	584355	4.3463e+06	266741	16328.7	93792.1	3987.28	339079	90002.8	57517	18688.9	3931.68	30836.1	9676.05	83801.4	6639.23	12587.9	12605.4	5396.15	2713.03	10043.6	9409.59	1088.55	147884	754302
Germany	355425	69901.2	19602.9	1.46531e+06	194759	1.28172e+06	494391	6910.84	178167	13812.9	3885.49	153955	1395.33	137063	76751.6	110440	163955	72207.3	8753.04	18183.4	439616	3218.97	62394.9	18523.9	24495.4	430291	4.21901e+06	343217	18984.1	65738.6	4822.94	310941	59437	51713.5	15822.9	4061.02	32996.9	7223.72	55359.1	9983.78	9736.33	11988.9	6196.43	3081.46	9247.83	8833	1355.62	137975	4.29105e+06
Greece	70660.3	7327.99	1330.61	48465.4	9240.5	63441.5	33479.6	329.533	8771.02	1333.75	430.807	27943.2	85.942	9039.73	5320.82	7420.16	14631	3730.11	993.164	1499.2	24678.6	429.429	27003.8	2123.41	856.169	64739.6	433092	18230.3	663.125	5575.64	460.942	22716	3775.07	3806.35	1694.75	479.253	2167.69	1054.65	4008.59	297.992	1206.06	1564.48	469.141	394.082	879.635	641.891	88.9339	9184.29	111558
Hungary	60513.7	10933.5	4025.5	158439	22913	233125	75281.3	1734.09	22567.5	4215.32	806.035	23604.5	142.223	23950.3	7597.8	16115.2	28507.6	13086.6	1758.33	3786.51	167878	777.264	20147.3	2206.85	2198.97	82091	624533	33566.8	2103.71	11523.5	960.689	49607	10475.2	7660.2	3510.46	591.373	4245.55	1280.17	9368.71	1497.55	2004.93	1973.85	951.313	479.017	1398.56	1171.78	232.543	19247.3	1.8199e+06
Ireland	115176	22065.6	4553.08	259095	42548.1	284257	66849.7	320.601	32918.3	6763.15	1219.12	78075	858.263	50004.6	59026	43492.3	66880.3	41814.7	3400.8	3067.97	66681.4	663.431	12954.6	5333.41	3917.72	130753	1.59283e+06	146512	2363.33	11250.8	840.949	63104	11295.2	13067.1	4655.67	711.848	26904.3	1497.18	21872.4	2050.31	4307.1	3857.76	1275.25	2277.28	3425.09	2106.67	297.436	78067	70897.3
Italy	293581	43098.6	10032.7	354696	73153.2	624809	167634	1492.77	77807.7	7035.43	2124.92	52035.3	352.618	42299.2	20423.6	45768.2	61210.5	25168.1	4747.27	7901.44	150055	1274.41	30233.5	29688.4	5649.74	391348	2.94751e+06	136549	11106.1	34604.7	1999.8	145893	25600.9	24390.1	11415.8	1763.91	12844.6	4615.7	47850.1	3476.06	8547	7345.24	4037.7	1331.78	4534.9	4186.22	499.447	80217.4	902920
Latvia	19929	3836.46	1253.85	53278.8	8100.62	127838	31927	811.797	7132.77	1256.75	245.553	7907	81.1894	6685.37	2845.8	5075.53	9276.15	5113.56	477.496	936.11	24217.7	186.409	3515.96	916.946	667.46	21386.7	212932	9904.91	1442.19	3531.88	268.115	14409.8	2848.86	2821.86	1447.73	200.949	2420.1	478.367	2489.71	323.811	817.493	1382.39	314.231	358.357	517.123	643.307	110.312	6267.73	42824.5
Lithuania	17360.7	3069.21	1024.4	47891	9588.89	68884.8	16594.2	602.546	7799.43	887.655	213.38	6901.08	59.6875	7576.7	4677.74	5729.36	9842.9	3155.76	477.201	838.583	16025.9	214.605	5628.52	820.663	940.869	21164.9	204206	9052.82	1224.36	4202.88	266.902	11917.4	2941.93	2203.63	842.238	199.256	1799.51	735.27	3017.36	396.828	1410.52	718.714	311.669	232.248	462.702	478.891	230.268	6895.21	60909.9
Luxembourg	1695.85	521.434	307.11	6303.53	977.929	5170.64	1999.93	31.2139	618.012	261.5	51.5004	1374.85	8.72199	1104.09	515.404	874.029	1653.32	509.372	89.6656	98.6858	3691.94	36.0285	410.413	130.479	57.1559	2851.69	26362.9	1429.4	80.5162	570.409	42.6138	1722.45	527.183	393.813	194.29	26.7815	209.086	55.807	474.854	100.12	108.822	92.7541	45.2663	27.6437	130.873	104.772	9.83507	854.853	5275.44
Malta	0	0	0	0	0	0	0	0	0	0	0	0	0	0	0	0	0	0	0	0	0	0	0	0	0	0	0	0	0	0	0	0	0	0	0	0	0	0	0	0	0	0	0	0	0	0	0	0	0
Netherlands	33792.1	6816.75	2083.27	98154.8	49922.5	140284	53988.9	440.667	22427.6	1919.17	437.095	46173	124.088	18672.8	14751.2	27250.1	24374.6	14290.7	1098.36	1940.85	39546.6	526.404	6266.1	2444.34	4122.32	46213.3	457419	43843.3	1239.07	5630.43	348.76	33640.3	6130.87	6552.62	2478.29	358.114	2618.6	892.401	11574.3	6291.43	3058.72	2887.02	1902.34	523.385	1854.87	1256.8	1354.14	47681	116889
Poland	124830	24162.7	9460.98	356567	59905.4	379266	179535	14209.8	58256.5	7525.96	3041.23	55428	992.794	74101.7	21563.4	37640.3	67216.9	57018.1	4005.81	6616.76	117417	1525.47	25147.4	7093.24	4805.92	234048	1.62152e+06	165167	7320.43	27821.7	1963.48	100914	19073	17253.4	5633.32	1427.21	15722.9	3211.68	30089.3	3406.67	4867.07	4755.42	2159.13	1706.24	3251.66	3074	1707.4	89579.2	887871
Portugal	48697.6	8160.94	2630.1	100383	12626.8	92993.4	39043.8	291.545	12066.9	8149.61	380.096	12949.2	94.7104	13638	4902.52	10430.7	15244.5	4338.22	1018.86	2180.01	26633.5	407.319	5056.31	1092.72	584.898	74425.1	549390	37873.8	954.818	27402.5	918.75	369290	28749.5	5898.6	2684.59	1090.86	3652.26	1658.78	27030.2	1268.09	1769.23	3022.18	1928.16	456.176	1759.37	1322.15	90.0991	20385.7	53168.3
Slovakia	19597.1	3938.24	1371.67	71210.2	5770.18	50569.3	18460.6	648.59	8204.87	1270.1	287.945	8140.53	60.7319	8485.33	2931.21	4947.74	9593.82	3572.16	590.694	1247.2	17741.3	229.156	3477.26	775.654	1214.05	41613	257816	11108.6	825.221	4445.36	314.523	14458.6	3204.02	3098.5	1067.44	595.207	1560.43	460.257	3468.04	454.849	740.985	702.671	351.469	196.556	460.984	512.091	82.9852	8210.67	817753
Slovenia	7128.29	1511.55	501.317	15081.5	3283.76	15348.4	5420.12	181.116	2304.59	993.141	238.229	2954.27	19.5835	2744.25	898.748	2427.88	3584.29	1355.21	232.913	266.309	7152.44	104.68	2125.31	325.975	191.285	8711.32	74513.8	4689.38	453.477	1744.67	152.322	4235.06	1042	1267.36	379.346	86.1094	830.094	206.787	1393.62	117.084	272.111	289.608	129.645	99.4299	186.29	218.308	83.255	2354.48	254067
Spain	555084	68523	21792.5	458959	125351	763430	374119	2506.49	82747.3	10394.7	2614.38	74074.4	728.211	79030.8	58966.3	61640.9	92296.7	32384.7	6166.92	10352.1	167913	3016.93	47804.4	9060.12	6287.32	314916	2.88961e+06	453749	5205.35	66946.6	6309.12	344850	58204.6	84642.8	50517.9	5227	30637.7	16085.2	132221	10358.6	24716.9	22665.9	8723.5	4841.95	20520.2	13478.3	737.774	233014	545594
Sweden	137143	24507.3	7766.68	444107	41967.4	545429	109658	837.119	46377.2	8560.75	1605.98	83073.2	446.318	45803.3	17768.1	50439.7	80010.5	19461.6	3000.87	7689.72	216951	983.769	26795	7986.25	2888.53	151821	1.48417e+06	75861.9	6920.63	23583.1	2523.63	102173	25173.4	17732.1	6082.06	1846.15	10212.7	3898.87	20491.4	2034.82	4256.46	6197.15	2917.14	1838.25	2964.29	4204.25	263.727	40125.9	215122
United Kingdom	319131	51173	11289.2	338471	266343	486399	154263	1091.48	80326.7	7839.94	1419.96	76406.8	532.406	67037.5	35960.5	74723.2	84799.5	44370.9	9382.54	20226.4	182739	1694.45	36681.7	13005.2	9127.01	270482	3.09443e+06	143673	5994.88	23588.6	2259.7	100579	18961.7	21306.7	8482.26	3190.87	25686.6	7037.07	62771.2	9984.13	5290.23	5596.7	2430.83	1390.63	4536.36	3094.2	2267.03	128339	140809
Switzerland	37682.5	5423.91	1799.73	97660.9	23328.6	109424	32626.8	208.399	16808	3856.04	389.926	15262.9	115.265	11804.5	11637.5	16836.2	21329.3	11845.6	824.733	2262.49	91934	443.867	7850.18	2147.53	1685.64	56859.6	495146	27066.4	770.065	6839.48	452.076	32299	4988.26	6113.93	1904.12	401.991	3721.39	958.079	7007.84	490.217	1240.28	1925.33	685.609	1054.86	830.416	694.135	114.417	16413.4	166535
Norway	51119.6	4900.77	2132.99	99953.9	13214.6	142914	39056.1	203.214	18285.5	1746.05	275.266	9976.66	115.615	9008.22	4162.93	10802.3	18749.9	5691.62	785.71	4072.96	29317.4	226.011	3631.83	1266.17	757.294	71743.2	485647	17796.2	1094.56	3460.14	361.742	73204.3	6493.12	2552.58	913.443	250.832	1540.12	504.565	4396.05	464.32	773.882	1067.6	483.337	213.09	860.819	498.575	66.4558	28583.8	21393.8
Rest of EFTA	7658.55	3507.3	346.447	39288.2	4617.11	74907.3	21976.8	55.9096	3313.45	427.831	71.2947	2288.64	18.7438	2215.24	1012.56	2676.29	4213.14	3239.72	143.358	360.574	7122.99	65.9477	1009.82	271.015	93.1035	15314.5	188001	4500.03	1436.02	796.662	76.143	11584.6	1004.16	1375.74	290.922	89.3352	392.835	116.435	761.362	113.817	186.889	223.048	116.372	81.9045	159.091	131.352	19.6161	2830.13	8450.14
Albania	11686.9	2015.89	656.19	28200.2	7580.89	28206.3	15558.1	130.794	1890.89	661.232	119.692	4556.28	16.3931	5246.96	1451.95	5757.44	4761.66	1253.99	419.503	312.827	9685.45	200.057	1757.36	532.18	360.379	20581.6	109655	6966.75	280.852	2699.5	219.103	7817.55	1142.6	1419.37	492.951	107.775	866.953	417.398	1713.35	107.33	439.23	459.088	495.079	146.032	277.637	243.853	31.7243	2912.06	12525.2
Bulgaria	50910	9982.52	2932.2	85521.1	16074.3	80947.5	37897.1	1141.57	14643.5	2607.94	1150.86	52284.1	127.426	20613.4	11120	11848.1	21443.6	18356.5	1502.33	3167.14	50290.8	701.678	190520	8826.04	8416.57	51047	569460	91519.4	1248.92	10378.2	827.539	30669.8	6021.47	6596.91	2278.17	483.446	4455.43	1263.42	7834.31	762.451	1918.22	2404.56	1216.1	765.099	1661.22	1321.64	248.918	25064.6	147581
Belarus	18732.2	3841.85	1314.59	146712	13075	225919	28763.4	2332.02	12754.9	1350.61	383.463	13254.9	77.0976	9441.05	20364.9	14516.8	10316.1	8679.3	2622.18	11253.2	41006.8	429.699	19751	3525.87	3702.96	32820.6	264367	12576.8	875.02	5680.88	393.404	80737	2980.94	6121.41	2330.22	417.642	2241.72	774.709	13257.4	255.033	876.116	762.393	397.429	467.828	556.605	596.84	342.976	15398.3	32598.9
Croatia	28949.8	5808.03	1607.05	31283.5	13611.3	62610.6	15976.7	411.02	4545.6	1679.2	362.632	12257.8	58.3372	11602.5	4103.02	10553.1	11731.4	3886.6	1115.7	908.948	11905.5	581.276	4932.19	1216.31	882.388	30291.2	189999	12829.9	5926.56	7416.08	687.663	16859.9	3576.12	4144.24	1523.29	297.455	2609.54	518.894	4583.48	329.25	1323.66	1362.98	575.887	378.568	788.738	769.714	127.257	7627.25	267244
Romania	34179.3	5983.53	3192.54	120249	15956.4	225331	35388.7	534.088	18502.9	2249.47	549.598	14900.9	115.721	18663.8	5258.35	9536.21	18101.4	11789	1212.95	149967	206227	553.101	182963	2562.9	6898.9	59132.7	463229	20491.6	1359.32	7877.53	563.957	25752.3	4856.52	8328.84	1984.1	363.59	2881.4	825.38	6285.69	1122.18	1321.96	1703.54	653.261	349.555	920.593	822.895	106.975	17774.7	314996
Russian Federation	493733	79730.2	26270.7	1.67293e+07	379762	7.44862e+06	2.36681e+06	999177	369342	65575.5	15313.9	629767	2864.27	376447	97720.8	173687	309359	176160	35288.6	2.28727e+06	5.80258e+06	11211.5	749336	44611.1	155725	861724	9.41559e+06	350713	14551.8	120520	6689.9	520398	75393.2	72976.1	28690.3	8040.51	62233.7	20757.3	100649	5512.9	17354.1	23234	12887.3	6086.93	16589.6	18189.9	5633.02	297512	730487
Ukraine	135320	23374.4	8398.97	543482	111376	504269	205918	70134.8	87360.5	11475.9	2671.86	171230	440.881	49340.2	29023	59041.1	66352.4	40670.1	6496.96	1.0169e+06	583880	18463.5	1.59585e+06	26217.3	66355.9	216194	1.81284e+06	641776	3235.05	30190.6	2252.21	169610	17646.9	18018.4	7877.28	1711.8	12989.5	3897.13	26309.5	3987.41	7529.82	6581.78	3536.33	2340.49	4003.95	5399.98	1062.34	148560	598340
Rest of Eastern Europe	8955.92	1231.41	384.909	23827.5	4066.19	27547.3	11025.5	1522.98	2759.78	380.2	97.9753	2894.11	23.8762	2216.41	1024.47	2636.07	3462.56	1254.08	234.934	783.786	10786.3	108.938	72617.7	323.07	3507.92	13031.3	94949.4	4122.39	276.983	1279.66	107.122	4957.02	811.93	827.1	292.149	71.4202	495.373	154.055	1044.2	218.906	252.594	254.415	133.035	85.4716	193.86	170.205	31.4757	2502.56	114434
Rest of Europe	48360.2	6475.54	3644.83	110433	20418.1	158858	50595.3	648.287	15020.9	1960.3	576.834	14638.3	271.933	14395.1	5811.4	13712.6	17121	6352.09	1323.95	3255.75	41721.6	433.129	6830.23	1774.35	1401.95	71193	543176	24271.6	3730.4	8235.35	551.507	41689.2	4884.98	5198.71	1710.96	426.625	3075.57	918.661	7128.41	1060.72	1484.05	1345.93	1385.95	328.057	851.031	937.231	178.063	18883.2	479200
Kazakhstan	35739.5	5880.9	1890.37	585483	24040.5	132082	61682.4	80067.2	20003.4	2819.61	635.653	21846.8	154.525	11802.2	6235.5	16502.3	21429.5	12839.9	1727.33	83003.4	234049	817.049	146730	5067.32	129952	51356.9	488641	26737.5	3772.75	14985	630.569	59929.4	5319.69	4918.29	1830.46	557.045	3174.77	1140.69	5576.96	942.909	1658.22	4025.27	1056.44	506.92	1721.63	1108.76	307.238	28306.4	44561.7
Kyrgyzstan	15453.4	2681.7	679.868	213507	12759	44437.5	75419.3	5237.66	3330.79	1042.58	182.881	6039.67	36.3721	6422.06	2020.42	9282.23	7066.39	3444.96	606.614	1088.99	22960.4	291.986	2413.13	490.827	12346.1	22471.8	139166	9468.77	278.652	3050.57	277.959	10255	2009.84	1866.94	814.898	165.476	1080.06	368.382	2032.44	107.53	560.561	556.313	254.516	176.772	358.915	351.796	42.4449	3578.2	11454.2
Rest of Former Soviet Union	91090.8	13113.1	5034.45	1.59379e+06	73802.8	421599	220042	2271.1	41319.6	6087.3	1546.64	102401	601.986	28419.5	16862.9	40210.9	48047	38381.5	4149.96	1.26346e+06	185788	1826.46	142900	6040.23	11261	264129	2.28644e+06	93093.5	1600.94	19005.3	962.511	134080	20443.5	14219.6	4647.74	1300.5	10378.7	2979.21	16150.6	917.493	3471.56	5532.6	2032.11	2374.59	1704.82	3532.43	265.477	40264.1	174487
Armenia	3693.16	669.471	171.489	14256.6	2876.94	8336.73	4603.37	51.41	1396.74	197.007	50.4938	1353.07	8.69871	1224.01	423.779	1604.79	2006.6	675.123	119.611	130.574	5643.75	56.3818	733.358	166.57	121.531	7844.5	56688.4	2465.23	95.8309	733.251	65.5227	2823.29	401.055	974.536	147.361	37.789	273.395	69.089	546.937	42.145	147.478	140.391	1117.3	39.9026	95.0826	88.6006	291.301	4108.28	3818.36
Azerbaijan	7688.81	1518.49	454.405	25363.5	4532.41	31705.7	22067.2	447.013	5793.14	419.601	170.55	7539.84	30.2831	2244.98	1287.24	3398.8	4983.68	1452.5	308.725	486.257	15786	171.266	3176.89	548.06	3788.21	19923.8	253155	10183	260.99	1746.05	164.932	20831.4	1699.45	1266.61	615.208	203.984	874.729	244.487	1349.4	299.469	497.818	655.094	476.551	178.32	455.657	369.194	37.9684	4673.05	11619.7
Georgia	10402.9	1104.87	386.997	32373.6	4352.08	24753.6	11524.7	2377.86	3613.62	970.218	115.376	3250.26	38.5904	4190.85	1034.03	2888.97	5383.53	2919.31	295.852	6145.39	19026.6	113.411	2269.07	349.969	1357.43	38258.8	230887	17251.7	213.103	1593.61	199.794	16590.2	1125.52	1901.21	678.636	127.118	1842.48	165.423	1530.92	106.253	309.309	430.125	285.462	114.279	231.81	253.082	1281.23	5633.55	12925.2
Bahrain	0	0	0	0	0	0	0	0	0	0	0	0	0	0	0	0	0	0	0	0	0	0	0	0	0	0	0	0	0	0	0	0	0	0	0	0	0	0	0	0	0	0	0	0	0	0	0	0	0
Iran Islamic Republic of	89759.4	13008.9	3330.64	492655	269779	541588	143236	649.321	132339	2912.94	1745.69	39630	411.92	34211.3	26155.3	26188.6	34844.9	87192.1	3141.15	264080	357644	1003.42	388095	7220.6	452161	156032	1.11431e+06	66227.7	798.823	29808.8	1231.56	84619.1	10527.9	53337.3	3386.31	973.332	9424.3	1926.63	16143.2	712.321	1876.87	3041.5	3587.42	597.349	1679.62	1762.59	333.793	30772.6	48065.2
Israel	9589.28	1244.96	344.269	30250.3	4977.1	30003.2	10483.7	81.1692	5998.98	430.756	82.5205	2184.66	28.4973	1794.49	1169.05	3739.69	4741.87	1333.54	197.167	237.997	19472.5	339.812	761.515	636.81	132.631	16772.8	216774	7380.34	110.81	1948.83	136.162	11027.2	1213.82	2415.24	1948.67	136.909	3817.35	232.829	1422.05	120.351	461.332	479.099	1400.49	126.325	211.175	201.449	20.7956	4645.85	10356.5
Kuwait	63.3415	12.848	4.29305	148.896	52.6577	175.331	108.142	6.20234	58.0956	6.41015	1.80713	57.7488	0.252447	29.7656	11.0164	32.0221	30.651	19.4439	3.8417	32.8732	171.74	0.955843	129.622	12.0366	28.4031	101.656	694.492	24.3653	1.58833	16.7448	1.12587	30.1581	8.86608	10.4575	1.97838	0.867714	6.19603	1.20282	12.3	0.882449	3.56952	2.29873	2.10826	0.582577	2.71027	1.82176	0.165538	23.9291	58.0287
Oman	1644.92	341.798	129.437	11429.9	4340.01	11902.3	7485.98	13.1585	1052.37	308.638	66.6126	1714.61	10.7396	3270.18	403.819	1923.15	2472.66	1322.1	94.745	541.013	11329.9	36.9911	2577.61	435.793	7859.99	2300.55	15265.3	1080.13	31.8959	299.486	24.2213	1442.62	242.439	263.766	173.452	23.7709	106.481	22.5468	190.753	17.899	79.1349	52.2542	25.3101	15.648	47.7818	32.5714	3.53929	424.476	4080.07
Qatar	16.3175	3.29383	0.69815	52.0696	4.23865	112.402	33.9206	0.0624752	7.78756	0.465433	0.39668	10.156	0.089498	4.08679	4.41201	3.44109	9.00563	3.08749	0.65056	2.08286	36.1395	0.251902	5.45357	1.11236	0.32487	17.9273	201.412	14.2878	0.158269	2.82048	0.202915	19.6403	1.62071	2.8576	0.662529	0.224852	1.54353	0.304616	3.03748	0.0601775	0.379118	0.501189	0.21012	0.103361	0.301926	0.317227	0.0201765	3.2365	5.04014
Saudi Arabia	2157.18	382.636	128.533	10899.2	1912.79	10557.5	7141.1	19.7734	1535	478.989	65.8351	1684.95	6.92652	2878.84	565.383	2218.34	1914.93	658.524	1073.66	849.458	5528.87	39.5943	3049.08	746.238	964.238	3304.82	19178.8	1314.46	35.9955	388.72	30.1143	1612.92	286.331	280.519	193.17	21.469	124.919	29.015	223.504	15.2955	89.8053	68.7442	33.872	18.7245	53.9186	42.01	4.24598	578.953	1576.03
Turkey	154992	29943.6	5991.71	185380	63443	381515	153033	4954.84	41161.8	3692.03	3347.67	336487	247.337	50757.3	63128.6	39450.2	34057.2	40505.4	3409.38	40002.8	482654	1992.35	42211.7	35662.1	22779.6	165245	2.41871e+06	72081.2	2092.95	24234.7	1477.83	118158	13506	19478.7	6557.26	1066.65	9256.33	3821.47	17792.5	2361.74	5959.02	4312.65	2874.6	1044.82	2975.02	2238.71	279.508	60099.8	267606
United Arab Emirates	291.68	44.8149	10.8535	762.516	313.159	1330.88	336.402	1.36758	459.417	8.06806	4.87373	466.415	1.69451	180.095	133.83	80.9256	145.328	277.432	20.7634	304.122	1054.75	2.59886	887.715	1166.02	3911.89	311.837	4583.69	209.27	2.27022	36.0481	2.67069	301.823	23.2947	45.7801	9.50319	2.61186	20.3603	4.00352	41.6804	1.38098	21.2909	8.24571	4.5392	1.56193	4.33876	4.72741	0.31491	80.7856	116.305
Rest of Western Asia	187634	28173.8	9012.34	737218	157986	760987	517671	1908.95	108546	182221	6266.9	100469	981.432	88600.6	36296.3	92950.5	157352	67415.1	8457.73	54289.7	1.42845e+06	8077.22	105892	31518.8	11457.1	373176	3.62801e+06	198174	4089.17	37813.6	5871.75	325630	168675	51447.1	314896	26463.4	54453.9	5168.52	106829	2102.14	10813.7	13288	7454.86	3057.39	7081.97	6967.43	565.668	116111	218052
Egypt	465.082	80.7119	20.9579	1198.58	347.219	1130.94	695.31	6.2904	123.78	19.2653	5.56902	225.887	1.06953	233.798	63.7795	222.949	199.441	64.095	17.0642	92.8313	1600.32	11.1137	1394.61	48.351	22.7632	819.136	7054.18	507.837	9.43142	146.529	10.0639	404.405	56.4064	58.6974	30.2842	6.02372	34.6952	18.1694	72.9095	3.97292	17.6678	22.7016	9.57408	6.31353	10.8395	13.8098	1.29726	185.606	438.976
Morocco	60330.2	10685	5058.08	122925	36134.6	387675	61350.4	625.389	13507	2082.98	637.107	16478.9	188.444	14692.3	6761.98	23176.5	25017	4970.08	1661.81	2883.57	64766.8	705.733	14802.9	3121.42	933.954	172068	630893	36998.1	778.383	10714.6	1223.03	82890.7	5224.8	6254.07	1855.28	518.168	3267.22	1110.02	10209.8	1856.51	2476.75	1854.75	3405.84	756.534	1076.99	2224.03	135.276	32899.4	49800.6
Tunisia	38416.8	6896.04	2578.52	90529.1	21789.5	112324	47256.2	367.489	10583	1753.01	449.313	21652	105.883	18268.8	5059.12	16071.7	13094.9	4395.85	1072.96	2640.5	43971.6	469.693	12486.1	1593.99	832.048	109095	1.40466e+06	38094.7	990.897	11851.8	662.397	45449.9	5192.25	5338.45	2460.42	513.307	3775.76	2018.18	7559.62	1131.92	1651.9	1981.31	1021.28	500.444	1236.64	1092.41	111.21	22015.4	47036.4
Rest of North Africa	74896	8123.02	2583.82	294510	26392.4	338332	114306	365.101	39163.6	2303.13	734.893	50021.2	286.257	13991.8	11632.2	17241.3	32823.5	7958.75	2904.44	3098.27	529634	1012.96	15250.8	4017.25	1738.54	195533	1.95601e+06	117269	1335.28	20054.3	932.403	188831	15423.8	18858.7	4397.3	1452.09	6718.2	1876.21	22038.1	923.388	2824.88	5170.26	3517.03	1367.71	3298.06	2795.87	181.346	36655.7	90992.6
Cameroon	102007	17657	6894.89	1.93438e+06	116165	374204	129228	1038.95	48787.2	7293.15	3547.41	189164	1469.33	267818	22718.8	44032.3	162574	121139	9792.94	41265.3	263386	2004.67	106388	6685.2	3401.56	189413	1.84405e+06	75435.2	2239.77	15049.2	943.879	65327.4	19069	12674	4981.67	1187.47	7421.42	3767.92	16172	4035.07	6090.47	4464.18	2371.13	1537.42	2838.87	3081.36	341.926	72223.9	117024
Cote d'Ivoire	158851	19757.5	12100.2	563865	81005.3	452149	132648	1638.04	78569.2	5290.24	6766.87	615960	1069.8	650311	36112.2	80798.4	95189.1	267039	12811.8	45714.7	1.82845e+06	1842.33	40900.5	9559.54	6224.7	944172	1.15976e+07	136967	3569.53	20824.8	1443.79	1.52913e+06	17045	29663.2	98687.2	2330.88	21834.9	3219.26	25432.4	5491.97	5350.03	6870.14	3886.97	1877.14	4629.5	7528.7	595.296	137450	152550
Ghana	334017	46289.9	16692.2	1.8122e+06	188181	4.07907e+06	576548	2516.01	164393	9316.45	12199.6	381467	3951.11	2.67694e+06	90871	2.15523e+06	526051	169990	49832	41236.7	5.25592e+06	4518.81	64798.7	23190.6	9652.76	439704	5.8298e+06	139677	4320	27983.2	2145	128212	23524.3	23055.9	9389.97	2919.34	13604.7	5006.33	36664.3	5851.81	6569.02	7719.74	3675.41	1920.22	4912.37	4163.49	961.072	95899.7	164376
[truncated: 21 more rows]
[truncated: 80 more columns]

## Sheet: TableB7
	Australia	New Zealand	Rest of Oceania	China	Hong Kong	Japan	Korea Republic of	Mongolia	Taiwan	Rest of East Asia	Cambodia	Indonesia	Lao People's Democratic Republic	Malaysia	Philippines	Singapore	Thailand	Viet Nam	Rest of Southeast Asia	Bangladesh	India	Nepal	Pakistan	Sri Lanka	Rest of South Asia	Canada	United States of America	Mexico	Rest of North America	Argentina	Bolivia, Plurinational Republic of	Brazil	Chile	Colombia	Ecuador	Paraguay	Peru	Uruguay	Venezuela	Rest of South America	Costa Rica	Guatemala	Honduras	Nicaragua	Panama	El Salvador	Rest of Central America	Caribbean	Austria
[truncated: 129 more rows]
[truncated: 80 more columns]
